# Supplementary material for: Evidence-based recommender system for high-entropy alloys
Source: Nat Comput Sci. 2021 Jul 19;1(7):470–8. doi: 10.1038/s43588-021-00097-w (PMC10766533; doi:10.1038/s43588-021-00097-w)
Supplement: Supplementary file 2 — Statistical Source Data. [file 43588_2021_97_MOESM2_ESM.zip]

Archive with 22 entries (21 files):
- Figure_2/
- __MACOSX/._Figure_2
- Figure_2/Figure_2b.pdf
- __MACOSX/Figure_2/._Figure_2b.pdf
- Figure_2/Figure_2c.pdf
- __MACOSX/Figure_2/._Figure_2c.pdf
- Figure_2/Figure_2a.pdf
- __MACOSX/Figure_2/._Figure_2a.pdf
- Figure_2/Figure_2d.pdf
- __MACOSX/Figure_2/._Figure_2d.pdf
- Figure_2/.DS_Store
- __MACOSX/Figure_2/._.DS_Store
- Figure_2/Figure_2e.pdf
- __MACOSX/Figure_2/._Figure_2e.pdf
- Figure_2/Figure_2g.pdf
- __MACOSX/Figure_2/._Figure_2g.pdf
- Figure_2/Figure_2f.pdf
- __MACOSX/Figure_2/._Figure_2f.pdf
- Figure_2/Figure_2a-d.xlsx
- __MACOSX/Figure_2/._Figure_2a-d.xlsx
- Figure_2/Figure_2h.pdf
- __MACOSX/Figure_2/._Figure_2h.pdf
