# Supplementary material for: Evidence-based recommender system for high-entropy alloys
Source: Nat Comput Sci. 2021 Jul 19;1(7):470–8. doi: 10.1038/s43588-021-00097-w (PMC10766533; doi:10.1038/s43588-021-00097-w)
Supplement: Supplementary file 2 — Statistical Source Data. [file 43588_2021_97_MOESM2_ESM.zip › Figure_2/Figure_2a-d.xlsx]

## Sheet: 2a-Similarity matrix (ASMI16)
	Fe	Co	Ir	Cu	Ni	Pt	Pd	Rh	Au	Ag	Ru	Os	Si	As	Al	Tc	Re	Mn	Ta	Ti	W	Mo	Cr	V	Hf	Nb	Zr
Zr	0	0	0	0	0	0	0	0	0	0	0	0	0	0	0	0	0	0	0	0.36	0.2	0.2	0.36	0.36	0.36	0.36	1
Nb	0	0	0	0	0	0	0	0	0	0	0	0	0	0	0	0	0	0	0.2	0.36	0.2	0.2	0.2	0.2	0.36	1	0.36
Hf	0	0	0	0	0	0	0	0	0	0	0	0	0	0	0	0	0	0	0.2	0.36	0.2	0.2	0.2	0.2	1	0.36	0.36
V	0	0	0	0	0.36	0	0	0	0	0	0	0	0	0	0	0	0	0	0	0	0.2	0.2	0.488	1	0.2	0.2	0.36
Cr	0.2	0.36	0.36	0.36	0.5904	0.36	0.5904	0	0.2	0	0	0	0	0	0	0	0	0.2	0	0.36	0.2	0.2	1	0.488	0.2	0.2	0.36
Mo	0.36	0.36	0.2	0.2	0.36	0.2	0	0.2	0	0	0	0	0	0	0	0	0	0.2	0.2	0.2	0.36	1	0.2	0.2	0.2	0.2	0.2
W	0.2	0.2	0	0	0.2	0.2	0	0	0	0	0	0	0	0	0	0	0	0.2	0.2	0.2	1	0.36	0.2	0.2	0.2	0.2	0.2
Ti	0.2	0.2	0	0	0.2	0.2	0.2	0	0.2	0	0	0	0	0	0	0	0	0.36	0.488	1	0.2	0.2	0.36	0	0.36	0.36	0.36
Ta	0.2	0.2	0	0	0.2	0.2	0	0	0.2	0	0	0	0	0	0	0	0	0.36	1	0.488	0.2	0.2	0	0	0.2	0.2	0
Mn	0.36	0.36	0.2	0.2	0.2	0.36	0.2	0	0.36	0	0	0	0	0	0	0	0	1	0.36	0.36	0.2	0.2	0.2	0	0	0	0
Re	0	0	0	0	0	0	0	0	0	0	0	0	0	0	0	0	1	0	0	0	0	0	0	0	0	0	0
Tc	0	0	0	0	0	0	0	0	0	0	0	0	0	0	0	1	0	0	0	0	0	0	0	0	0	0	0
Al	0	0	0	0	0	0	0	0	0	0	0	0	0	0	1	0	0	0	0	0	0	0	0	0	0	0	0
As	0	0	0	0	0	0	0	0	0	0	0	0	0	1	0	0	0	0	0	0	0	0	0	0	0	0	0
Si	0	0	0	0	0	0	0	0	0	0	0	0	1	0	0	0	0	0	0	0	0	0	0	0	0	0	0
Os	0	0	0	0	0	0	0	0	0	0	0	1	0	0	0	0	0	0	0	0	0	0	0	0	0	0	0
Ru	0	0	0	0	0	0	0	0	0	0	1	0	0	0	0	0	0	0	0	0	0	0	0	0	0	0	0
Ag	0	0	0	0	0	0	0	0	0	1	0	0	0	0	0	0	0	0	0	0	0	0	0	0	0	0	0
Au	0.2	0.2	0.2	0.2	0	0.2	0.2	0	1	0	0	0	0	0	0	0	0	0.36	0.2	0.2	0	0	0.2	0	0	0	0
Rh	0.2	0.2	0.2	0.2	0.36	0.2	0.2	1	0	0	0	0	0	0	0	0	0	0	0	0	0	0.2	0	0	0	0	0
Pd	0.2	0.2	0.2	0.36	0.5904	0.5904	1	0.2	0.2	0	0	0	0	0	0	0	0	0.2	0	0.2	0	0	0.5904	0	0	0	0
Pt	0.36	0.36	0.2	0.2	0.5904	1	0.5904	0.2	0.2	0	0	0	0	0	0	0	0	0.36	0.2	0.2	0.2	0.2	0.36	0	0	0	0
Ni	0.36	0.488	0.36	0.36	1	0.5904	0.5904	0.36	0	0	0	0	0	0	0	0	0	0.2	0.2	0.2	0.2	0.36	0.5904	0.36	0	0	0
Cu	0.36	0.488	0.488	1	0.36	0.2	0.36	0.2	0.2	0	0	0	0	0	0	0	0	0.2	0	0	0	0.2	0.36	0	0	0	0
Ir	0.36	0.488	1	0.488	0.36	0.2	0.2	0.2	0.2	0	0	0	0	0	0	0	0	0.2	0	0	0	0.2	0.36	0	0	0	0
Co	0.488	1	0.488	0.488	0.488	0.36	0.2	0.2	0.2	0	0	0	0	0	0	0	0	0.36	0.2	0.2	0.2	0.36	0.36	0	0	0	0
Fe	1	0.488	0.36	0.36	0.36	0.36	0.2	0.2	0.2	0	0	0	0	0	0	0	0	0.36	0.2	0.2	0.2	0.36	0.2	0	0	0	0

## Sheet: 2b-Similarity matrix (CALPHAD)
	Fe	Co	Ir	Cu	Ni	Pt	Pd	Rh	Au	Ag	Ru	Os	Si	As	Al	Tc	Re	Mn	Ta	Ti	W	Mo	Cr	V	Hf	Nb	Zr
Zr	0.36	0	0	0.2	0	0	0.36	0	0	0	0	0	0	0	0.36	0.790285	0.865782	0.790285	0.914101	0.892626	0.931281	0.914101	0.865782	0.931281	0.892626	0.865782	1
Nb	0.790285	0.2	0.2	0.36	0	0	0.2	0	0.2	0.36	0	0	0	0	0.737856	0.931281	0.95602	0.865782	0.998066	0.995278	0.981986	0.995278	0.985588	0.995278	0.964816	1	0.865782
Hf	0.36	0	0	0.36	0	0	0.2	0	0.2	0.2	0	0	0	0	0.488	0.914101	0.964816	0.931281	0.914101	0.971853	0.95602	0.977482	0.931281	0.981986	1	0.964816	0.892626
V	0.737856	0.832228	0.931281	0.832228	0.832228	0.865782	0.865782	0.832228	0.737856	0.36	0.36	0	0	0	0.488	0.914101	0.964816	0.977482	0.995278	0.995278	0.985588	0.998453	0.998762	1	0.981986	0.995278	0.931281
Cr	0.865782	0.892626	0.945024	0.865782	0.945024	0.892626	0.892626	0.945024	0.790285	0.2	0.67232	0	0	0	0.488	0.914101	0.914101	0.971853	0.981986	0.990777	0.95602	0.988471	1	0.998762	0.931281	0.985588	0.865782
Mo	0.5904	0.5904	0.67232	0.5904	0.737856	0.5904	0.488	0.5904	0.5904	0.488	0.36	0	0	0	0.737856	0.892626	0.945024	0.964816	0.997582	0.994097	0.990777	1	0.988471	0.998453	0.977482	0.995278	0.914101
W	0.5904	0	0.2	0.2	0	0.2	0	0	0	0	0	0	0	0	0.2	0.892626	0.931281	0.931281	0.988471	0.977482	1	0.990777	0.95602	0.985588	0.95602	0.981986	0.931281
Ti	0.737856	0.5904	0.5904	0.2	0.5904	0.36	0	0.488	0.2	0.36	0	0	0	0	0.36	0.914101	0.95602	0.892626	0.990777	1	0.977482	0.994097	0.990777	0.995278	0.971853	0.995278	0.892626
Ta	0.790285	0.2	0.2	0.2	0	0	0.36	0	0.2	0.36	0	0	0	0	0.737856	0.892626	0.945024	0.865782	1	0.990777	0.988471	0.997582	0.981986	0.995278	0.914101	0.998066	0.914101
Mn	0.832228	0.488	0.737856	0.36	0.832228	0.790285	0.865782	0.865782	0.67232	0	0.36	0	0	0	0.36	0.892626	0.931281	1	0.865782	0.892626	0.931281	0.964816	0.971853	0.977482	0.931281	0.865782	0.790285
Re	0.36	0.2	0	0.36	0.2	0	0.2	0.2	0.2	0	0.2	0.2	0	0	0.2	0.977482	1	0.931281	0.945024	0.95602	0.931281	0.945024	0.914101	0.964816	0.964816	0.95602	0.865782
Tc	0.36	0.2	0	0.36	0.2	0	0.2	0.2	0.2	0	0.2	0.2	0	0	0.2	1	0.977482	0.892626	0.892626	0.914101	0.892626	0.892626	0.914101	0.914101	0.914101	0.931281	0.790285
Al	0.488	0.36	0.2	0.36	0.36	0.36	0.488	0	0.2	0.36	0	0	0	0	1	0.2	0.2	0.36	0.737856	0.36	0.2	0.737856	0.488	0.488	0.488	0.737856	0.36
As	0	0	0	0	0	0	0	0	0	0	0	0	0	1	0	0	0	0	0	0	0	0	0	0	0	0	0
Si	0	0	0	0	0	0	0	0	0	0	0	0	1	0	0	0	0	0	0	0	0	0	0	0	0	0	0
Os	0	0.2	0	0	0.2	0	0.2	0.2	0.2	0	0.2	1	0	0	0	0.2	0.2	0	0	0	0	0	0	0	0	0	0
Ru	0.2	0.737856	0.488	0.488	0.737856	0.36	0.67232	0.790285	0.737856	0.2	1	0.2	0	0	0	0.2	0.2	0.36	0	0	0	0.36	0.67232	0.36	0	0	0
Ag	0.2	0.488	0.5904	0.67232	0.67232	0.488	0.36	0.36	0.488	1	0.2	0	0	0	0.36	0	0	0	0.36	0.36	0	0.488	0.2	0.36	0.2	0.36	0
Au	0.36	0.865782	0.737856	0.737856	0.832228	0.892626	0.865782	0.95602	1	0.488	0.737856	0.2	0	0	0.2	0.2	0.2	0.67232	0.2	0.2	0	0.5904	0.790285	0.737856	0.2	0.2	0
Rh	0.737856	0.964816	0.981986	0.737856	0.988471	0.945024	0.95602	1	0.95602	0.36	0.790285	0.2	0	0	0	0.2	0.2	0.865782	0	0.488	0	0.5904	0.945024	0.832228	0	0	0
Pd	0.892626	0.971853	0.95602	0.832228	0.981986	0.977482	1	0.95602	0.865782	0.36	0.67232	0.2	0	0	0.488	0.2	0.2	0.865782	0.36	0	0	0.488	0.892626	0.865782	0.2	0.2	0.36
Pt	0.865782	0.95602	0.964816	0.790285	0.964816	1	0.977482	0.945024	0.892626	0.488	0.36	0	0	0	0.36	0	0	0.790285	0	0.36	0.2	0.5904	0.892626	0.865782	0	0	0
Ni	0.790285	0.985588	0.985588	0.790285	1	0.964816	0.981986	0.988471	0.832228	0.67232	0.737856	0.2	0	0	0.36	0.2	0.2	0.832228	0	0.5904	0	0.737856	0.945024	0.832228	0	0	0
Cu	0.5904	0.832228	0.95602	1	0.790285	0.790285	0.832228	0.737856	0.737856	0.67232	0.488	0	0	0	0.36	0.36	0.36	0.36	0.2	0.2	0.2	0.5904	0.865782	0.832228	0.36	0.36	0.2
Ir	0.865782	0.964816	1	0.95602	0.985588	0.964816	0.95602	0.981986	0.737856	0.5904	0.488	0	0	0	0.2	0	0	0.737856	0.2	0.5904	0.2	0.67232	0.945024	0.931281	0	0.2	0
Co	0.914101	1	0.964816	0.832228	0.985588	0.95602	0.971853	0.964816	0.865782	0.488	0.737856	0.2	0	0	0.36	0.2	0.2	0.488	0.2	0.5904	0	0.5904	0.892626	0.832228	0	0.2	0
Fe	1	0.914101	0.865782	0.5904	0.790285	0.865782	0.892626	0.737856	0.36	0.2	0.2	0	0	0	0.488	0.36	0.36	0.832228	0.790285	0.737856	0.5904	0.5904	0.865782	0.737856	0.36	0.790285	0.36

## Sheet: 2c-Similarity matrix (AFLOW)
	Fe	Co	Ir	Cu	Ni	Pt	Pd	Rh	Au	Ag	Ru	Os	Si	As	Al	Tc	Re	Mn	Ta	Ti	W	Mo	Cr	V	Hf	Nb	Zr
Zr	0.361405	0.956655	0.695018	0.811198	0.782434	0.303197	0.8363	0.923271	0.455556	0.466701	0.719083	0	0.643701	0.434936	0.0353587	0.0715638	0.827657	0.29326	0.0254265	0.0054401	0.230974	0.0639993	0.0122137	0.151158	0.963983	0.0233409	1
Nb	0.0218083	0.133226	0.193645	0.132785	0.0300229	0.0342695	0.136022	0.200469	0.0340794	0.631404	0	0	0	0	0.0535301	0.936646	0.941701	0.0154439	1	0.999977	0.99998	0.999928	0.759696	0.999121	0.838793	1	0.0233409
Hf	0.400912	0.726937	0	0.038603	0.516627	0.645097	0.14539	0.516627	0.582509	0.295295	0	0	0.369453	0	0.162017	0.873725	0.979956	0.682687	0.634431	0.554878	0.901285	0.923124	0.887697	0.31491	1	0.838793	0.963983
V	0.0501968	0.000392169	0.0129955	4.70283e-05	0.169095	0.000222872	5.65259e-05	0.0425215	0.940695	0.999616	0.0481115	0	0.253958	0.412522	0.918526	0.876671	0.923782	0.186879	0.936393	0.509662	1	1	0.970594	1	0.31491	0.999121	0.151158
Cr	0.77219	0.00845967	0.0504535	0.981449	0.00129198	0.00858478	0.133001	0.00171347	0.0414855	0.30734	0.130347	0.389685	0.574342	0.499709	0.997415	0.973681	0.982719	0.995873	0.079871	0.447607	0.989871	0.926958	1	0.970594	0.887697	0.759696	0.0122137
Mo	0.0828968	0.0753169	0.113183	0.000261985	0.0122801	0.000295569	0.0047533	0.00401249	0.174516	0.00409443	0.675921	0	0.488817	0.750635	0.536165	0.695171	0.925308	0.445767	0.99944	0.979953	1	1	0.926958	1	0.923124	0.999928	0.0639993
W	0.0727302	0.00781404	0.0145979	0.0107784	0.000416058	0.000133908	0.00889515	0.00119386	0.729765	0.030449	0.386823	0	0.687727	0.758412	0.595901	0.87054	0.88564	0.585455	0.99787	0.999099	1	1	0.989871	1	0.901285	0.99998	0.230974
Ti	0.861433	0.921189	0.890362	0.0601866	0.0112473	0.0194974	0	0.184727	0	0.0492421	0.165948	0	0.906401	0.965088	0.137878	0.88759	0.852066	0.507506	0.999997	1	0.999099	0.979953	0.447607	0.509662	0.554878	0.999977	0.0054401
Ta	0.0554881	0.125953	0.206923	0.298114	0.0715709	0.368687	0	0.409304	0	0.203524	0	0	0.635387	0	0.15813	0.876065	0.964828	0.0150197	1	0.999997	0.99787	0.99944	0.079871	0.936393	0.634431	1	0.0254265
Mn	0.982952	0.00667975	0.00507791	0.0598246	0.0100902	0.000599358	0.910861	0.0114602	0.916136	0.845367	0.392531	0	0.803573	0.434936	0.964108	0.89528	0.817728	1	0.0150197	0.507506	0.585455	0.445767	0.995873	0.186879	0.682687	0.0154439	0.29326
Re	0.713622	0.265134	0	0.0555326	0.389685	0	0.389685	0.389685	0.280412	0	0.389685	0.389685	0	0	0.705342	0.968987	1	0.817728	0.964828	0.852066	0.88564	0.925308	0.982719	0.923782	0.979956	0.941701	0.827657
Tc	0.639149	0.265134	0	0.0555326	0.389685	0	0.389685	0.389685	0.280412	0	0.389685	0.389685	0	0	0.785249	1	0.968987	0.89528	0.876065	0.88759	0.87054	0.695171	0.973681	0.876671	0.873725	0.936646	0.0715638
Al	0.902929	0.899758	0.271802	0.0307258	0.195451	0.0289259	0.0622688	0.0234625	0.687901	0.877537	0.479522	0	0.929321	0.746841	1	0.785249	0.705342	0.964108	0.15813	0.137878	0.595901	0.536165	0.997415	0.918526	0.162017	0.0535301	0.0353587
As	0.756794	0.982251	0.965279	0	0.162832	0	0	0.429269	0	0	0	0	0.856949	1	0.746841	0	0	0.434936	0	0.965088	0.758412	0.750635	0.499709	0.412522	0	0	0.434936
Si	0.858724	0.875911	0.418087	0.663525	0.414333	0	0	0.268615	0	0.210177	0	0	1	0.856949	0.929321	0	0	0.803573	0.635387	0.906401	0.687727	0.488817	0.574342	0.253958	0.369453	0	0.643701
Os	0	0.389685	0	0.389685	0.389685	0	0.389685	0.389685	0	0	0.389685	1	0	0	0	0.389685	0.389685	0	0	0	0	0	0.389685	0	0	0	0
Ru	0.0747104	0.997384	0.946436	0.630211	0.993319	0.858946	0.97299	0.990976	0.300092	0.125145	1	0.389685	0	0	0.479522	0.389685	0.389685	0.392531	0	0.165948	0.386823	0.675921	0.130347	0.0481115	0	0	0.719083
Ag	0.83483	0.00114449	0.000243945	0.105632	0.00745047	0.0548555	0.0215406	0.0983887	0.999977	1	0.125145	0	0.210177	0	0.877537	0	0	0.845367	0.203524	0.0492421	0.030449	0.00409443	0.30734	0.999616	0.295295	0.631404	0.466701
Au	0.00308671	0.0520882	0.0114398	0.616618	0.00607429	0.0383067	0.599992	0.00226479	1	0.999977	0.300092	0	0	0	0.687901	0.280412	0.280412	0.916136	0	0	0.729765	0.174516	0.0414855	0.940695	0.582509	0.0340794	0.455556
Rh	0.998934	0.999996	1	0.859346	1	1	0.996238	1	0.00226479	0.0983887	0.990976	0.389685	0.268615	0.429269	0.0234625	0.389685	0.389685	0.0114602	0.409304	0.184727	0.00119386	0.00401249	0.00171347	0.0425215	0.516627	0.200469	0.923271
Pd	0.166293	0.105774	0.968463	0.999981	0.999854	0.999861	1	0.996238	0.599992	0.0215406	0.97299	0.389685	0	0	0.0622688	0.389685	0.389685	0.910861	0	0	0.00889515	0.0047533	0.133001	5.65259e-05	0.14539	0.136022	0.8363
Pt	0.989469	0.993643	0.999995	0.992869	0.999752	1	0.999861	1	0.0383067	0.0548555	0.858946	0	0	0	0.0289259	0	0	0.000599358	0.368687	0.0194974	0.000133908	0.000295569	0.00858478	0.000222872	0.645097	0.0342695	0.303197
Ni	0.77552	0.999997	0.999998	0.96225	1	0.999752	0.999854	1	0.00607429	0.00745047	0.993319	0.389685	0.414333	0.162832	0.195451	0.389685	0.389685	0.0100902	0.0715709	0.0112473	0.000416058	0.0122801	0.00129198	0.169095	0.516627	0.0300229	0.782434
Cu	0.0641638	0.819599	0.687198	1	0.96225	0.992869	0.999981	0.859346	0.616618	0.105632	0.630211	0.389685	0.663525	0	0.0307258	0.0555326	0.0555326	0.0598246	0.298114	0.0601866	0.0107784	0.000261985	0.981449	4.70283e-05	0.038603	0.132785	0.811198
Ir	0.987896	1	1	0.687198	0.999998	0.999995	0.968463	1	0.0114398	0.000243945	0.946436	0	0.418087	0.965279	0.271802	0	0	0.00507791	0.206923	0.890362	0.0145979	0.113183	0.0504535	0.0129955	0	0.193645	0.695018
Co	0.998805	1	1	0.819599	0.999997	0.993643	0.105774	0.999996	0.0520882	0.00114449	0.997384	0.389685	0.875911	0.982251	0.899758	0.265134	0.265134	0.00667975	0.125953	0.921189	0.00781404	0.0753169	0.00845967	0.000392169	0.726937	0.133226	0.956655
Fe	1	0.998805	0.987896	0.0641638	0.77552	0.989469	0.166293	0.998934	0.00308671	0.83483	0.0747104	0	0.858724	0.756794	0.902929	0.639149	0.713622	0.982952	0.0554881	0.861433	0.0727302	0.0828968	0.77219	0.0501968	0.400912	0.0218083	0.361405

## Sheet: 2d-Similarity matrix (LTVC)
	Fe	Co	Ir	Cu	Ni	Pt	Pd	Rh	Au	Ag	Ru	Os	Si	As	Al	Tc	Re	Mn	Ta	Ti	W	Mo	Cr	V	Hf	Nb	Zr
Zr	0.918791	0.67232	0.36	0.869291	0.5904	0.479844	0.479844	0.432624	0.512314	0.264706	0.36	0	0.36	0.2	0.590353	0.685462	0.205694	0.919561	0.160863	0.160863	0.599002	0.485868	0.126831	0.604323	0.654952	0.272418	1
Nb	0.261788	0.706896	0.512314	0.818387	0.496945	0.187256	0.327957	0.53551	0.643036	0.280783	0.137931	0	0	0	0.399681	0.0569578	0.274196	0.31881	0.99901	0.99901	0.990855	0.996986	0.965948	0.992671	0.919561	1	0.272418
Hf	0.0596145	0.36	0	0.349744	0.2	0.137931	0	0	0.567684	0.0757172	0	0	0.2	0	0.371227	0	0.347525	0.0482581	0.957402	0.879755	0.901434	0.901434	0.373441	0.78853	1	0.919561	0.654952
V	0.439961	0.750485	0.824551	0.947655	0.383472	0.33065	0.602941	0.279062	0.972497	0.965767	0.3208	0	0.535559	0.327957	0.851868	0.232119	0.574972	0.70566	0.990855	0.998069	0.999594	0.999676	0.966006	1	0.78853	0.992671	0.604323
Cr	0.935414	0.7035	0.82402	0.92055	0.33226	0.363576	0.6012	0.656256	0.751032	0.94743	0.320757	0	0.5904	0.2	0.399681	0.38734	0.464032	0.606993	0.659297	0.791523	0.856033	0.920859	1	0.966006	0.373441	0.965948	0.126831
Mo	0.276124	0.744738	0.744738	0.707892	0.853507	0.221002	0.8201	0.653308	0.744738	0.537914	0.349744	0.2	0.2	0.36	0.464032	0.137863	0.731477	0.200393	0.994129	0.996234	0.999989	1	0.920859	0.999676	0.901434	0.996986	0.485868
W	0.0712155	0.818387	0.416604	0.654952	0.422393	0.214272	0.736121	0.254221	0.582416	0.582416	0.237991	0	0.36	0.36	0.552537	0.0862338	0.628388	0.279062	0.965971	0.998455	1	0.999989	0.856033	0.999594	0.901434	0.990855	0.599002
Ti	0.276124	0.918791	0.897972	0.648599	0.821448	0.137863	0.180533	0.877877	0.232119	0.678841	0.280783	0	0.621414	0.67232	0.371182	0.194735	0.335893	0.100477	0.998069	1	0.998455	0.996234	0.791523	0.998069	0.879755	0.99901	0.160863
Ta	0.221002	0.590353	0.479844	0.509872	0.402028	0.0757172	0.155634	0.706896	0.424626	0.155634	0	0	0.36	0	0.256078	0.0862338	0.809755	0.122518	1	0.998069	0.965971	0.994129	0.659297	0.990855	0.957402	0.99901	0.160863
Mn	0.982222	0.38734	0.110175	0.965767	0.134004	0.335893	0.876891	0.134004	0.946461	0.915551	0.137931	0	0.5904	0.2	0.892626	0.916677	0.288067	1	0.122518	0.100477	0.279062	0.200393	0.606993	0.70566	0.0482581	0.31881	0.919561
Re	0.274196	0.166667	0	0.0757172	0.2	0	0.2	0.2	0	0	0.2	0.2	0	0	0.264706	0.519745	1	0.288067	0.809755	0.335893	0.628388	0.731477	0.464032	0.574972	0.347525	0.274196	0.205694
Tc	0.809755	0.166667	0	0.187256	0.2	0	0.2	0.2	0	0	0.2	0.2	0	0	0.137931	1	0.519745	0.916677	0.0862338	0.194735	0.0862338	0.137863	0.38734	0.232119	0	0.0569578	0.685462
Al	0.874033	0.915551	0.767588	0.946091	0.844924	0.619112	0.731477	0.77299	0.871969	0.915551	0.2	0	0.5904	0.36	1	0.137931	0.264706	0.892626	0.256078	0.371182	0.552537	0.464032	0.399681	0.851868	0.371227	0.399681	0.590353
As	0.479844	0.737856	0.67232	0.310345	0.737856	0.0757172	0.137931	0.737856	0.137931	0.310345	0	0	0.488	1	0.36	0	0	0.2	0	0.67232	0.36	0.36	0.2	0.327957	0	0	0.2
Si	0.832228	0.621414	0.432624	0.67232	0.750915	0.0757172	0.187256	0.378882	0.378882	0.5904	0	0	1	0.488	0.5904	0	0	0.5904	0.36	0.621414	0.36	0.2	0.5904	0.535559	0.2	0	0.36
Os	0	0.2	0	0	0.2	0	0.2	0.2	0	0	0.2	1	0	0	0	0.2	0.2	0	0	0	0	0.2	0	0	0	0	0
Ru	0.264706	0.946091	0.841784	0.619112	0.77299	0.567684	0.619112	0.777135	0.194735	0.232119	1	0.2	0	0	0.2	0.2	0.2	0.137931	0	0.280783	0.237991	0.349744	0.320757	0.3208	0	0.137931	0.36
Ag	0.874033	0.70566	0.7035	0.995297	0.658117	0.373441	0.551063	0.602941	0.988585	1	0.232119	0	0.5904	0.310345	0.915551	0	0	0.915551	0.155634	0.678841	0.582416	0.537914	0.94743	0.965767	0.0757172	0.280783	0.264706
Au	0.645253	0.238541	0.283251	0.994129	0.169306	0.285906	0.881269	0.333543	1	0.988585	0.194735	0	0.378882	0.137931	0.871969	0	0	0.946461	0.424626	0.232119	0.582416	0.744738	0.751032	0.972497	0.567684	0.643036	0.512314
Rh	0.852783	0.999208	0.990856	0.95781	0.998763	0.988588	0.902867	1	0.333543	0.602941	0.777135	0.2	0.378882	0.737856	0.77299	0.2	0.2	0.134004	0.706896	0.877877	0.254221	0.653308	0.656256	0.279062	0	0.53551	0.432624
Pd	0.482209	0.708444	0.92055	0.990856	0.499243	0.982291	1	0.902867	0.881269	0.551063	0.619112	0.2	0.187256	0.137931	0.731477	0.2	0.2	0.876891	0.155634	0.180533	0.736121	0.8201	0.6012	0.602941	0	0.327957	0.479844
Pt	0.322867	0.791081	0.751467	0.855748	0.947794	1	0.982291	0.988588	0.285906	0.373441	0.567684	0	0.0757172	0.0757172	0.619112	0	0	0.335893	0.0757172	0.137863	0.214272	0.221002	0.363576	0.33065	0.137931	0.187256	0.479844
Ni	0.880142	0.999011	0.990855	0.902929	1	0.947794	0.499243	0.998763	0.169306	0.658117	0.77299	0.2	0.750915	0.737856	0.844924	0.2	0.2	0.134004	0.402028	0.821448	0.422393	0.853507	0.33226	0.383472	0.2	0.496945	0.5904
Cu	0.965629	0.965948	0.902705	1	0.902929	0.855748	0.990856	0.95781	0.994129	0.995297	0.619112	0	0.67232	0.310345	0.946091	0.187256	0.0757172	0.965767	0.509872	0.648599	0.654952	0.707892	0.92055	0.947655	0.349744	0.818387	0.869291
Ir	0.700063	0.999676	1	0.902705	0.990855	0.751467	0.92055	0.990856	0.283251	0.7035	0.841784	0	0.432624	0.67232	0.767588	0	0	0.110175	0.479844	0.897972	0.416604	0.744738	0.82402	0.824551	0	0.512314	0.36
Co	0.957681	1	0.999676	0.965948	0.999011	0.791081	0.708444	0.999208	0.238541	0.70566	0.946091	0.2	0.621414	0.737856	0.915551	0.166667	0.166667	0.38734	0.590353	0.918791	0.818387	0.744738	0.7035	0.750485	0.36	0.706896	0.67232
Fe	1	0.957681	0.700063	0.965629	0.880142	0.322867	0.482209	0.852783	0.645253	0.874033	0.264706	0	0.832228	0.479844	0.874033	0.809755	0.274196	0.982222	0.221002	0.276124	0.0712155	0.276124	0.935414	0.439961	0.0596145	0.261788	0.918791
