# Supplementary material for: Evidence-based recommender system for high-entropy alloys
Source: Nat Comput Sci. 2021 Jul 19;1(7):470–8. doi: 10.1038/s43588-021-00097-w (PMC10766533; doi:10.1038/s43588-021-00097-w)
Supplement: Supplementary file 3 — Statistical Source Data. [file 43588_2021_97_MOESM3_ESM.zip]

Archive with 12 entries (11 files):
- Figure_3/
- __MACOSX/._Figure_3
- Figure_3/Figure_3d.pdf
- __MACOSX/Figure_3/._Figure_3d.pdf
- Figure_3/Figure_3a.pdf
- __MACOSX/Figure_3/._Figure_3a.pdf
- Figure_3/Figure_3c.pdf
- __MACOSX/Figure_3/._Figure_3c.pdf
- Figure_3/Figure_3b.pdf
- __MACOSX/Figure_3/._Figure_3b.pdf
- Figure_3/Figure 3.xlsx
- __MACOSX/Figure_3/._Figure 3.xlsx
