# Supplementary material for: Evidence-based recommender system for high-entropy alloys
Source: Nat Comput Sci. 2021 Jul 19;1(7):470–8. doi: 10.1038/s43588-021-00097-w (PMC10766533; doi:10.1038/s43588-021-00097-w)
Supplement: Supplementary file 3 — Statistical Source Data. [file 43588_2021_97_MOESM3_ESM.zip › Figure_3/Figure 3.xlsx]

## Sheet: 3(a-b) Similarities(AFLOW)
pair	delta_group	similarity_score	dissimilarity_score
Mn|Tc	0	0.89528	0.0715081
Mn|Re	0	0.817728	0.159001
Fe|Ru	0	0.0747104	0.80828
Fe|Os	0	0	0
Nb|Ta	0	1	4.76092e-08
Nb|V	0	0.999121	0.000879054
Tc|Re	0	0.968987	0.0201535
Au|Cu	0	0.616618	0.383364
Au|Ag	0	0.999977	2.31582e-05
Ta|V	0	0.936393	0.0635998
W|Mo	0	1	2.52111e-10
W|Cr	0	0.989871	0.0101287
Zr|Ti	0	0.0054401	0.994398
Zr|Hf	0	0.963983	0.0355669
Ni|Pd	0	0.999854	0.000145502
Ni|Pt	0	0.999752	0.00024837
Mo|Cr	0	0.926958	0.0730419
Rh|Co	0	0.999996	4.05303e-06
Rh|Ir	0	1	2.59821e-08
Co|Ir	0	1	1.81722e-09
Pd|Pt	0	0.999861	0.000138586
Ru|Os	0	0.389685	0
Cu|Ag	0	0.105632	0.894352
Ti|Hf	0	0.554878	0.443395
Mn|Fe	1	0.982952	0.0169273
Mn|W	1	0.585455	0.414351
Mn|Mo	1	0.445767	0.55414
Mn|Ru	1	0.392531	0.236722
Mn|Os	1	0	0
Mn|Cr	1	0.995873	0.00411279
Fe|Tc	1	0.639149	0.292775
Fe|Rh	1	0.998934	0.00104922
Fe|Co	1	0.998805	0.00119429
Fe|Ir	1	0.987896	0.0120448
Fe|Re	1	0.713622	0.251563
Nb|W	1	0.99998	2.01498e-05
Nb|Zr	1	0.0233409	0.976526
Nb|Mo	1	0.999928	7.21622e-05
Nb|Ti	1	0.999977	2.25114e-05
Nb|Cr	1	0.759696	0.240293
Nb|Hf	1	0.838793	0.160636
Tc|W	1	0.87054	0.056893
Tc|Mo	1	0.695171	0.239684
Tc|Ru	1	0.389685	0
Tc|Os	1	0.389685	0
Tc|Cr	1	0.973681	0.00987773
Au|Ni	1	0.00607429	0.993924
Au|Pd	1	0.599992	0.399982
Au|Pt	1	0.0383067	0.961684
Ta|W	1	0.99787	0.00212792
Ta|Zr	1	0.0254265	0.97435
Ta|Mo	1	0.99944	0.000559082
Ta|Ti	1	0.999997	3.241e-06
Ta|Cr	1	0.079871	0.920096
Ta|Hf	1	0.634431	0.364124
W|Re	1	0.88564	0.0992716
W|V	1	1	4.95369e-08
Zr|V	1	0.151158	0.848517
Ni|Rh	1	1	4.93884e-07
Ni|Co	1	0.999997	2.87694e-06
Ni|Ir	1	0.999998	1.64808e-06
Ni|Cu	1	0.96225	0.0377501
Ni|Ag	1	0.00745047	0.99254
Mo|Re	1	0.925308	0.0637821
Mo|V	1	1	1.18592e-08
Rh|Pd	1	0.996238	0.0037611
Rh|Ru	1	0.990976	0.00797656
Rh|Pt	1	1	6.10411e-08
Rh|Os	1	0.389685	0
Co|Pd	1	0.105774	0.894224
Co|Ru	1	0.997384	0.0022954
Co|Pt	1	0.993643	0.00635578
Co|Os	1	0.389685	0
Ir|Pd	1	0.968463	0.0315315
Ir|Ru	1	0.946436	0.0470053
Ir|Pt	1	0.999995	5.02226e-06
Ir|Os	1	0	0
Re|Ru	1	0.389685	0
Re|Os	1	0.389685	0
Re|Cr	1	0.982719	0.0114429
Pd|Cu	1	0.999981	1.85976e-05
Pd|Ag	1	0.0215406	0.978437
Cu|Pt	1	0.992869	0.00712594
Pt|Ag	1	0.0548555	0.94505
Ti|V	1	0.509662	0.490337
Cr|V	1	0.970594	0.0294056
Hf|V	1	0.31491	0.684415
Mn|Nb	2	0.0154439	0.984335
Mn|Ta	2	0.0150197	0.984455
Mn|Rh	2	0.0114602	0.988188
Mn|Co	2	0.00667975	0.992068
Mn|Ir	2	0.00507791	0.994244
Mn|V	2	0.186879	0.81298
Fe|W	2	0.0727302	0.927146
Fe|Ni	2	0.77552	0.22436
Fe|Mo	2	0.0828968	0.916911
Fe|Pd	2	0.166293	0.833355
Fe|Pt	2	0.989469	0.0104991
Fe|Cr	2	0.77219	0.227745
Nb|Tc	2	0.936646	0.0411699
Nb|Re	2	0.941701	0.050607
Tc|Ta	2	0.876065	0.0465131
Tc|Rh	2	0.389685	0
Tc|Co	2	0.265134	0.31962
Tc|Ir	2	0	0
Tc|V	2	0.876671	0.0541988
Au|Rh	2	0.00226479	0.997734
Au|Co	2	0.0520882	0.947886
Au|Ir	2	0.0114398	0.988554
Ta|Re	2	0.964828	0.0157816
W|Zr	2	0.230974	0.768067
W|Ru	2	0.386823	0.572725
W|Ti	2	0.999099	0.000900912
W|Os	2	0	0
W|Hf	2	0.901285	0.0981346
Zr|Mo	2	0.0639993	0.935602
Zr|Cr	2	0.0122137	0.987383
Ni|Ru	2	0.993319	0.00508508
Ni|Os	2	0.389685	0
Mo|Ru	2	0.675921	0.299071
Mo|Ti	2	0.979953	0.0200445
Mo|Os	2	0	0.389685
Mo|Hf	2	0.923124	0.0765068
Rh|Re	2	0.389685	0
Rh|Cu	2	0.859346	0.140651
Rh|Ag	2	0.0983887	0.901538
Co|Re	2	0.265134	0.31962
Co|Cu	2	0.819599	0.180396
Co|Ag	2	0.00114449	0.998848
Ir|Re	2	0	0
Ir|Cu	2	0.687198	0.312797
Ir|Ag	2	0.000243945	0.999751
Re|V	2	0.923782	0.0639798
Pd|Ru	2	0.97299	0.0237068
Pd|Os	2	0.389685	0
Ru|Pt	2	0.858946	0.108005
Ru|Cr	2	0.130347	0.861
Pt|Os	2	0	0
Ti|Cr	2	0.447607	0.552372
Os|Cr	2	0.389685	0
Cr|Hf	2	0.887697	0.111286
Mn|Zr	3	0.29326	0.70459
Mn|Ni	3	0.0100902	0.989521
Mn|Pd	3	0.910861	0.0885293
Mn|Pt	3	0.000599358	0.999251
Mn|Ti	3	0.507506	0.490692
Mn|Hf	3	0.682687	0.313723
Fe|Nb	3	0.0218083	0.977542
Fe|Au	3	0.00308671	0.99676
Fe|Ta	3	0.0554881	0.943697
Fe|Cu	3	0.0641638	0.935684
Fe|V	3	0.0501968	0.949787
Fe|Ag	3	0.83483	0.161342
Nb|Ru	3	0	0.86512
Nb|Os	3	0	0
Tc|Zr	3	0.0715638	0.904719
Tc|Ni	3	0.389685	0
Tc|Pd	3	0.389685	0
Tc|Pt	3	0	0
Tc|Ti	3	0.88759	0.0494001
Tc|Hf	3	0.873725	0.0817007
Au|Ru	3	0.300092	0.683866
Au|Os	3	0	0.389685
Ta|Ru	3	0	0.719083
Ta|Os	3	0	0
W|Rh	3	0.00119386	0.998749
W|Co	3	0.00781404	0.991957
W|Ir	3	0.0145979	0.985282
Zr|Re	3	0.827657	0.15977
Ni|Re	3	0.389685	0
Mo|Rh	3	0.00401249	0.995952
Mo|Co	3	0.0753169	0.924424
Mo|Ir	3	0.113183	0.886458
Rh|Cr	3	0.00171347	0.998282
Co|Cr	3	0.00845967	0.991516
Ir|Cr	3	0.0504535	0.9495
Re|Pd	3	0.389685	0
Re|Pt	3	0	0
Re|Ti	3	0.852066	0.128416
Re|Hf	3	0.979956	0.0144346
Ru|Cu	3	0.630211	0.359316
Ru|V	3	0.0481115	0.936112
Ru|Ag	3	0.125145	0.858471
Cu|Os	3	0.389685	0
Os|V	3	0	0
Os|Ag	3	0	0.389685
Mn|Au	4	0.916136	0.0819416
Mn|Cu	4	0.0598246	0.940097
Mn|Ag	4	0.845367	0.147087
Fe|Zr	4	0.361405	0.633389
Fe|Ti	4	0.861433	0.13827
Fe|Hf	4	0.400912	0.587179
Nb|Rh	4	0.200469	0.785681
Nb|Co	4	0.133226	0.84966
Nb|Ir	4	0.193645	0.776399
Tc|Au	4	0.280412	0.280412
Tc|Cu	4	0.0555326	0.857494
Tc|Ag	4	0	0.389685
Au|Re	4	0.280412	0.280412
Ta|Rh	4	0.409304	0.566457
Ta|Co	4	0.125953	0.857867
Ta|Ir	4	0.206923	0.730681
W|Ni	4	0.000416058	0.999571
W|Pd	4	0.00889515	0.990516
W|Pt	4	0.000133908	0.999852
Zr|Ru	4	0.719083	0
Zr|Os	4	0	0
Ni|Mo	4	0.0122801	0.987659
Ni|Cr	4	0.00129198	0.998707
Mo|Pd	4	0.0047533	0.995067
Mo|Pt	4	0.000295569	0.999687
Rh|V	4	0.0425215	0.957454
Co|V	4	0.000392169	0.999607
Ir|V	4	0.0129955	0.986997
Re|Cu	4	0.0555326	0.857494
Re|Ag	4	0	0.389685
Pd|Cr	4	0.133001	0.86692
Ru|Ti	4	0.165948	0.778212
Ru|Hf	4	0	0
Pt|Cr	4	0.00858478	0.991349
Ti|Os	4	0	0
Os|Hf	4	0	0
Nb|Ni	5	0.0300229	0.967862
Nb|Pd	5	0.136022	0.807342
Nb|Pt	5	0.0342695	0.934058
Au|W	5	0.729765	0.269049
Au|Mo	5	0.174516	0.825137
Au|Cr	5	0.0414855	0.958507
Ta|Ni	5	0.0715709	0.919235
Ta|Pd	5	0	0.971189
Ta|Pt	5	0.368687	0.514697
W|Cu	5	0.0107784	0.989211
W|Ag	5	0.030449	0.9691
Zr|Rh	5	0.923271	0
Zr|Co	5	0.956655	0
Zr|Ir	5	0.695018	0
Ni|V	5	0.169095	0.83089
Mo|Cu	5	0.000261985	0.999738
Mo|Ag	5	0.00409443	0.995836
Rh|Ti	5	0.184727	0.814781
Rh|Hf	5	0.516627	0
Co|Ti	5	0.921189	0.0784632
Co|Hf	5	0.726937	0
Ir|Ti	5	0.890362	0.107582
Ir|Hf	5	0	0
Pd|V	5	5.65259e-05	0.999941
Cu|Cr	5	0.981449	0.0185483
Pt|V	5	0.000222872	0.999775
Cr|Ag	5	0.30734	0.692601
Nb|Au	6	0.0340794	0.951795
Nb|Cu	6	0.132785	0.866287
Nb|Ag	6	0.631404	0.327753
Au|Ta	6	0	0.986377
Au|V	6	0.940695	0.0592572
Ta|Cu	6	0.298114	0.696238
Ta|Ag	6	0.203524	0.73131
Zr|Ni	6	0.782434	0.0946273
Zr|Pd	6	0.8363	0.0711991
Zr|Pt	6	0.303197	0.507552
Ni|Ti	6	0.0112473	0.988674
Ni|Hf	6	0.516627	0
Pd|Ti	6	0	0.999822
Pd|Hf	6	0.14539	0.444278
Cu|V	6	4.70283e-05	0.999953
Pt|Ti	6	0.0194974	0.974336
Pt|Hf	6	0.645097	0
V|Ag	6	0.999616	0.000380592
Au|Zr	7	0.455556	0.469268
Au|Ti	7	0	0.997008
Au|Hf	7	0.582509	0.321245
Zr|Cu	7	0.811198	0.160485
Zr|Ag	7	0.466701	0.276967
Cu|Ti	7	0.0601866	0.939446
Cu|Hf	7	0.038603	0.947616
Ti|Ag	7	0.0492421	0.946412
Hf|Ag	7	0.295295	0.542246

## Sheet: 3(c-d) Similarities(LTVC)
pair	delta_group	similarity_score	dissimilarity_score
Mn|Tc	0	0.916677	0.0299962
Mn|Re	0	0.288067	0.63549
Fe|Ru	0	0.264706	0.264706
Fe|Os	0	0	0
Nb|Ta	0	0.99901	0.00082352
Nb|V	0	0.992671	0.00669968
Tc|Re	0	0.519745	0.399681
Au|Cu	0	0.994129	0.00546725
Au|Ag	0	0.988585	0.00988314
Ta|V	0	0.990855	0.00851639
W|Mo	0	0.999989	5.57194e-06
W|Cr	0	0.856033	0.141892
Zr|Ti	0	0.160863	0.82402
Zr|Hf	0	0.654952	0.326079
Ni|Pd	0	0.499243	0.499243
Ni|Pt	0	0.947794	0.0503696
Mo|Cr	0	0.920859	0.0786741
Rh|Co	0	0.999208	0.000584248
Rh|Ir	0	0.990856	0.00864099
Co|Ir	0	0.999676	0.000116813
Pd|Pt	0	0.982291	0.0169305
Ru|Os	0	0.2	0
Cu|Ag	0	0.995297	0.00407189
Ti|Hf	0	0.879755	0.104106
Mn|Fe	1	0.982222	0.0131177
Mn|W	1	0.279062	0.704704
Mn|Mo	1	0.200393	0.790388
Mn|Ru	1	0.137931	0.310345
Mn|Os	1	0	0
Mn|Cr	1	0.606993	0.385927
Fe|Tc	1	0.809755	0.0928397
Fe|Rh	1	0.852783	0.122518
Fe|Co	1	0.957681	0.0377751
Fe|Ir	1	0.700063	0.267732
Fe|Re	1	0.274196	0.628388
Nb|W	1	0.990855	0.00851639
Nb|Zr	1	0.272418	0.701982
Nb|Mo	1	0.996986	0.00269054
Nb|Ti	1	0.99901	0.000730204
Nb|Cr	1	0.965948	0.0321801
Nb|Hf	1	0.919561	0.0635695
Tc|W	1	0.0862338	0.760462
Tc|Mo	1	0.137863	0.717495
Tc|Ru	1	0.2	0
Tc|Os	1	0.2	0
Tc|Cr	1	0.38734	0.509872
Au|Ni	1	0.169306	0.825791
Au|Pd	1	0.881269	0.115389
Au|Pt	1	0.285906	0.707507
Ta|W	1	0.965971	0.0328319
Ta|Zr	1	0.160863	0.82402
Ta|Mo	1	0.994129	0.00546725
Ta|Ti	1	0.998069	0.00167187
Ta|Cr	1	0.659297	0.334565
Ta|Hf	1	0.957402	0.0314313
W|Re	1	0.628388	0.274196
W|V	1	0.999594	0.00035108
Zr|V	1	0.604323	0.381755
Ni|Rh	1	0.998763	0.00113032
Ni|Co	1	0.999011	0.000883233
Ni|Ir	1	0.990855	0.00851639
Ni|Cu	1	0.902929	0.0959522
Ni|Ag	1	0.658117	0.33226
Mo|Re	1	0.731477	0.180533
Mo|V	1	0.999676	0.000296555
Rh|Pd	1	0.902867	0.0953828
Rh|Ru	1	0.777135	0.149837
Rh|Pt	1	0.988588	0.0101864
Rh|Os	1	0.2	0
Co|Pd	1	0.708444	0.288194
Co|Ru	1	0.946091	0.0194071
Co|Pt	1	0.791081	0.203038
Co|Os	1	0.2	0
Ir|Pd	1	0.92055	0.075082
Ir|Ru	1	0.841784	0.0569578
Ir|Pt	1	0.751467	0.241537
Ir|Os	1	0	0
Re|Ru	1	0.2	0
Re|Os	1	0.2	0
Re|Cr	1	0.464032	0.464032
Pd|Cu	1	0.990856	0.00864099
Pd|Ag	1	0.551063	0.438828
Cu|Pt	1	0.855748	0.140192
Pt|Ag	1	0.373441	0.599002
Ti|V	1	0.998069	0.00179812
Cr|V	1	0.966006	0.0338334
Hf|V	1	0.78853	0.193305
Mn|Nb	2	0.31881	0.651231
Mn|Ta	2	0.122518	0.852783
Mn|Rh	2	0.134004	0.818387
Mn|Co	2	0.38734	0.509872
Mn|Ir	2	0.110175	0.81339
Mn|V	2	0.70566	0.281395
Fe|W	2	0.0712155	0.920218
Fe|Ni	2	0.880142	0.106988
Fe|Mo	2	0.276124	0.7035
Fe|Pd	2	0.482209	0.482209
Fe|Pt	2	0.322867	0.653308
Fe|Cr	2	0.935414	0.0601478
Nb|Tc	2	0.0569578	0.841784
Nb|Re	2	0.274196	0.628388
Tc|Ta	2	0.0862338	0.760462
Tc|Rh	2	0.2	0
Tc|Co	2	0.166667	0.166667
Tc|Ir	2	0	0
Tc|V	2	0.232119	0.606845
Au|Rh	2	0.333543	0.658774
Au|Co	2	0.238541	0.750485
Au|Ir	2	0.283251	0.70642
Ta|Re	2	0.809755	0.0928397
W|Zr	2	0.599002	0.373441
W|Ru	2	0.237991	0.512314
W|Ti	2	0.998455	0.00133794
W|Os	2	0	0
W|Hf	2	0.901434	0.0820296
Zr|Mo	2	0.485868	0.485868
Zr|Cr	2	0.126831	0.853507
Ni|Ru	2	0.77299	0.134027
Ni|Os	2	0.2	0
Mo|Ru	2	0.349744	0.479795
Mo|Ti	2	0.996234	0.00326017
Mo|Os	2	0.2	0
Mo|Hf	2	0.901434	0.0820296
Rh|Re	2	0.2	0
Rh|Cu	2	0.95781	0.0407058
Rh|Ag	2	0.602941	0.379596
Co|Re	2	0.166667	0.166667
Co|Cu	2	0.965948	0.0321801
Co|Ag	2	0.70566	0.281395
Ir|Re	2	0	0
Ir|Cu	2	0.902705	0.0938715
Ir|Ag	2	0.7035	0.276124
Re|V	2	0.574972	0.335893
Pd|Ru	2	0.619112	0.256078
Pd|Os	2	0.2	0
Ru|Pt	2	0.567684	0.155634
Ru|Cr	2	0.320757	0.565285
Pt|Os	2	0	0
Ti|Cr	2	0.791523	0.204722
Os|Cr	2	0	0.2
Cr|Hf	2	0.373441	0.599002
Mn|Zr	3	0.919561	0.0635695
Mn|Ni	3	0.134004	0.818387
Mn|Pd	3	0.876891	0.0827685
Mn|Pt	3	0.335893	0.574972
Mn|Ti	3	0.100477	0.879268
Mn|Hf	3	0.0482581	0.934597
Fe|Nb	3	0.261788	0.697628
Fe|Au	3	0.645253	0.307134
Fe|Ta	3	0.221002	0.744738
Fe|Cu	3	0.965629	0.0231085
Fe|V	3	0.439961	0.551968
Fe|Ag	3	0.874033	0.0614719
Nb|Ru	3	0.137931	0.310345
Nb|Os	3	0	0
Tc|Zr	3	0.685462	0.232084
Tc|Ni	3	0.2	0
Tc|Pd	3	0.2	0
Tc|Pt	3	0	0
Tc|Ti	3	0.194735	0.670164
Tc|Hf	3	0	0.95602
Au|Ru	3	0.194735	0.670164
Au|Os	3	0	0.2
Ta|Ru	3	0	0.36
Ta|Os	3	0	0
W|Rh	3	0.254221	0.694529
W|Co	3	0.818387	0.134004
W|Ir	3	0.416604	0.533283
Zr|Re	3	0.205694	0.739722
Ni|Re	3	0.2	0
Mo|Rh	3	0.653308	0.322867
Mo|Co	3	0.744738	0.221002
Mo|Ir	3	0.744738	0.221002
Rh|Cr	3	0.656256	0.328626
Co|Cr	3	0.7035	0.276124
Ir|Cr	3	0.82402	0.160863
Re|Pd	3	0.2	0
Re|Pt	3	0	0
Re|Ti	3	0.335893	0.574972
Re|Hf	3	0.347525	0.582416
Ru|Cu	3	0.619112	0.256078
Ru|V	3	0.3208	0.45664
Ru|Ag	3	0.232119	0.606845
Cu|Os	3	0	0.2
Os|V	3	0	0
Os|Ag	3	0	0.2
Mn|Au	4	0.946461	0.0261271
Mn|Cu	4	0.965767	0.0270534
Mn|Ag	4	0.915551	0.0168897
Fe|Zr	4	0.918791	0.0545987
Fe|Ti	4	0.276124	0.7035
Fe|Hf	4	0.0596145	0.899027
Nb|Rh	4	0.53551	0.274235
Nb|Co	4	0.706896	0.105517
Nb|Ir	4	0.512314	0.237991
Tc|Au	4	0	0.36
Tc|Cu	4	0.187256	0.479844
Tc|Ag	4	0	0.2
Au|Re	4	0	0.36
Ta|Rh	4	0.706896	0.105517
Ta|Co	4	0.590353	0.199908
Ta|Ir	4	0.479844	0.187256
W|Ni	4	0.422393	0.537914
W|Pd	4	0.736121	0.194705
W|Pt	4	0.214272	0.742533
Zr|Ru	4	0.36	0
Zr|Os	4	0	0
Ni|Mo	4	0.853507	0.126831
Ni|Cr	4	0.33226	0.658117
Mo|Pd	4	0.8201	0.142172
Mo|Pt	4	0.221002	0.744738
Rh|V	4	0.279062	0.704704
Co|V	4	0.750485	0.238541
Ir|V	4	0.824551	0.163393
Re|Cu	4	0.0757172	0.621414
Re|Ag	4	0	0.2
Pd|Cr	4	0.6012	0.376875
Ru|Ti	4	0.280783	0.424626
Ru|Hf	4	0	0
Pt|Cr	4	0.363576	0.592689
Ti|Os	4	0	0
Os|Hf	4	0	0
Nb|Ni	5	0.496945	0.371182
Nb|Pd	5	0.327957	0.327957
Nb|Pt	5	0.187256	0.479844
Au|W	5	0.582416	0.347525
Au|Mo	5	0.744738	0.221002
Au|Cr	5	0.751032	0.240209
Ta|Ni	5	0.402028	0.402028
Ta|Pd	5	0.155634	0.567684
Ta|Pt	5	0.0757172	0.621414
W|Cu	5	0.654952	0.326079
W|Ag	5	0.582416	0.347525
Zr|Rh	5	0.432624	0.113475
Zr|Co	5	0.67232	0
Zr|Ir	5	0.36	0
Ni|V	5	0.383472	0.605422
Mo|Cu	5	0.707892	0.286846
Mo|Ag	5	0.537914	0.422393
Rh|Ti	5	0.877877	0.0901095
Rh|Hf	5	0	0.2
Co|Ti	5	0.918791	0.0545987
Co|Hf	5	0.36	0
Ir|Ti	5	0.897972	0.0497897
Ir|Hf	5	0	0
Pd|V	5	0.602941	0.379596
Cu|Cr	5	0.92055	0.075082
Pt|V	5	0.33065	0.657293
Cr|Ag	5	0.94743	0.0437505
Nb|Au	6	0.643036	0.128507
Nb|Cu	6	0.818387	0.134004
Nb|Ag	6	0.280783	0.424626
Au|Ta	6	0.424626	0.280783
Au|V	6	0.972497	0.022889
Ta|Cu	6	0.509872	0.38734
Ta|Ag	6	0.155634	0.567684
Zr|Ni	6	0.5904	0
Zr|Pd	6	0.479844	0.187256
Zr|Pt	6	0.479844	0.187256
Ni|Ti	6	0.821448	0.148596
Ni|Hf	6	0.2	0
Pd|Ti	6	0.180533	0.731477
Pd|Hf	6	0	0.488
Cu|V	6	0.947655	0.0478487
Pt|Ti	6	0.137863	0.717495
Pt|Hf	6	0.137931	0.310345
V|Ag	6	0.965767	0.0270534
Au|Zr	7	0.512314	0.237991
Au|Ti	7	0.232119	0.606845
Au|Hf	7	0.567684	0.155634
Zr|Cu	7	0.869291	0.0261418
Zr|Ag	7	0.264706	0.264706
Cu|Ti	7	0.648599	0.31367
Cu|Hf	7	0.349744	0.479795
Ti|Ag	7	0.678841	0.215921
Hf|Ag	7	0.0757172	0.621414
