# Supplementary material for: Evidence-based recommender system for high-entropy alloys
Source: Nat Comput Sci. 2021 Jul 19;1(7):470–8. doi: 10.1038/s43588-021-00097-w (PMC10766533; doi:10.1038/s43588-021-00097-w)
Supplement: Supplementary file 4 — Statistical Source Data. [file 43588_2021_97_MOESM4_ESM.zip]

Archive with 20 entries (19 files):
- Figure_4/
- __MACOSX/._Figure_4
- Figure_4/Figure_4a.pdf
- __MACOSX/Figure_4/._Figure_4a.pdf
- Figure_4/Figure_4b.pdf
- __MACOSX/Figure_4/._Figure_4b.pdf
- Figure_4/Figure_4c.pdf
- __MACOSX/Figure_4/._Figure_4c.pdf
- Figure_4/Figure_4g.pdf
- __MACOSX/Figure_4/._Figure_4g.pdf
- Figure_4/Figure_4f.pdf
- __MACOSX/Figure_4/._Figure_4f.pdf
- Figure_4/Figure_4d.pdf
- __MACOSX/Figure_4/._Figure_4d.pdf
- Figure_4/Figure_4e.pdf
- __MACOSX/Figure_4/._Figure_4e.pdf
- Figure_4/Figure_4h.pdf
- __MACOSX/Figure_4/._Figure_4h.pdf
- Figure_4/Figure 4.xlsx
- __MACOSX/Figure_4/._Figure 4.xlsx
