# Supplementary material for: Evidence-based recommender system for high-entropy alloys
Source: Nat Comput Sci. 2021 Jul 19;1(7):470–8. doi: 10.1038/s43588-021-00097-w (PMC10766533; doi:10.1038/s43588-021-00097-w)
Supplement: Supplementary file 4 — Statistical Source Data. [file 43588_2021_97_MOESM4_ESM.zip › Figure_4/Figure 4.xlsx]

## Sheet: 4(a) Ranking index(ASMI16)
HEAs	ERS										NMF (type 1)										NMF (type 2)										SVD (type 1)										SVD (type 2)
	time 1	time 2	time 3	time 4	time 5	time 6	time 7	time 8	time 9	time 10	time 1	time 2	time 3	time 4	time 5	time 6	time 7	time 8	time 9	time 10	time 1	time 2	time 3	time 4	time 5	time 6	time 7	time 8	time 9	time 10	time 1	time 2	time 3	time 4	time 5	time 6	time 7	time 8	time 9	time 10	time 1	time 2	time 3	time 4	time 5	time 6	time 7	time 8	time 9
AuCu	62	26	86	33	67	26	55	28	20	29	123	50	71	116	67	69	45	52	66	85	108	104	118	106	114	85	77	103	84	69	36	5	236	58	8	35	239	50	8	133	25	4	23	241	43	241	21	6	11
AuNi	5	2	5	11	23	4	5	18	4	6	45	47	42	91	73	33	1	26	17	49	74	2	24	2	24	2	3	13	1	60	19	184	3	10	27	2	109	142	6	129	98	3	63	103	51	2	81	221	215
AuPd	6	4	37	5	5	14	39	19	6	4	1	63	59	86	25	5	54	25	26	26	2	2	18	2	1	6	71	29	2	1	267	41	28	1	11	6	216	247	5	307	244	246	21	57	245	55	83	255	3
AuPt	5	11	38	25	34	8	40	37	5	14	107	49	63	119	88	39	131	29	31	12	1	7	12	7	8	3	23	10	3	3	55	7	50	42	21	5	288	120	10	62	14	7	243	42	9	7	110	39	3
AuV	90	86	101	102	93	104	211	211	107	78	74	109	81	80	46	76	105	92	75	68	189	103	69	92	90	105	200	203	200	88	35	22	258	263	252	234	44	45	226	267	34	61	250	75	67	256	244	257	49
CoCr	46	18	17	7	98	14	6	13	26	16	78	76	64	44	61	83	53	63	8	84	108	50	81	71	114	20	33	22	88	85	89	43	161	162	55	106	156	152	36	98	93	283	289	58	292	56	288	1	284
CoMn	25	64	20	24	27	58	50	23	24	35	32	46	66	68	50	38	113	39	62	72	69	52	93	77	90	53	46	83	86	78	309	37	62	13	295	310	309	293	308	50	162	24	171	60	33	95	71	97	76
CoNi	3	2	5	4	3	4	6	2	1	5	35	52	40	11	15	19	70	49	21	13	7	35	9	38	19	9	14	5	1	6	75	39	2	237	54	5	283	40	12	70	21	211	3	58	212	50	193	55	10
CoPd	6	4	12	5	6	8	1	3	2	2	58	2	14	3	64	47	64	20	61	3	33	1	13	4	2	4	1	1	20	21	241	172	247	75	39	249	5	18	5	271	284	67	98	286	87	27	26	7	7
CoPt	4	5	5	8	5	4	2	3	2	73	24	2	27	3	2	6	7	66	60	21	18	1	12	6	2	3	6	1	2	50	113	35	22	142	29	215	231	43	229	127	69	50	72	98	24	283	114	53	31
CrFe	62	25	21	25	24	19	27	16	32	20	80	45	45	18	70	72	82	97	55	88	106	51	45	35	67	124	40	17	140	26	190	46	72	57	212	196	25	159	9	31	73	47	10	184	188	24	188	74	22
CrMn	14	27	36	35	28	25	27	17	19	22	75	31	28	35	88	43	78	77	67	42	14	22	56	98	64	27	37	96	61	77	233	215	21	25	5	5	66	47	38	10	37	190	190	28	38	12	114	63	56
CrMo	68	32	62	41	62	71	36	47	43	44	104	53	58	16	105	87	94	58	41	76	177	43	73	44	76	80	25	34	45	19	136	278	14	306	114	67	131	139	43	190	220	215	69	53	38	59	80	224	47
CrNi	22	4	5	17	6	10	8	21	11	6	78	99	91	53	34	137	26	94	78	75	95	84	63	53	15	66	62	55	50	87	64	112	107	222	10	111	234	5	134	60	209	41	5	211	56	202	1	222	210
CrPt	14	18	48	10	8	29	16	65	15	12	46	51	80	24	70	80	38	83	39	15	98	21	110	29	14	24	68	99	115	59	82	171	33	226	280	123	10	26	289	155	284	86	18	28	44	292	9	14	25
CrTa	57	38	52	35	74	91	80	74	40	81	73	37	58	28	50	38	78	85	74	58	15	7	6	10	25	109	79	17	10	94	16	4	259	239	225	53	265	222	246	223	29	7	297	25	290	147	136	286	283
CrTi	58	75	62	62	41	102	87	42	48	94	44	99	64	81	66	141	82	146	64	72	21	3	40	34	13	108	100	2	9	77	10	6	1	2	161	20	172	171	62	1	290	59	62	16	299	293	294	69	30
CrW	226	108	108	96	108	107	81	103	224	107	111	68	126	59	111	72	41	76	101	105	253	94	251	110	93	103	70	97	253	104	105	36	73	139	66	141	21	59	105	45	283	38	46	46	290	60	33	84	30
CuNi	4	91	2	6	11	5	3	21	5	5	87	129	16	11	4	65	1	9	31	3	2	50	1	5	7	10	1	10	1	1	308	105	230	115	276	3	20	92	1	238	207	66	9	57	38	89	208	204	6
CuPd	12	114	10	7	7	10	25	56	11	8	2	97	9	53	23	12	72	45	65	6	2	120	21	11	11	10	7	64	15	22	49	11	7	36	17	52	20	26	96	15	53	20	6	275	49	284	49	277	275
CuPt	34	116	6	10	16	6	9	54	11	11	47	87	1	30	15	21	1	2	27	4	49	82	6	5	17	6	4	24	3	4	55	39	2	294	22	21	306	305	15	54	102	56	5	7	282	29	280	283	11
CuRh	115	111	84	109	247	94	89	113	86	94	102	33	73	33	84	28	57	55	54	55	74	74	86	81	116	73	69	78	61	62	58	64	153	227	29	231	141	176	127	42	114	57	283	284	30	93	36	279	75
FeNi	18	13	23	19	32	23	34	14	22	49	45	33	42	55	46	193	88	50	67	113	27	15	22	19	44	46	53	6	47	44	187	104	50	156	23	33	278	158	273	275	53	30	119	185	82	81	180	29	120
FePd	17	27	18	23	22	24	27	25	15	51	31	28	20	30	20	25	52	48	33	45	72	25	23	50	48	25	9	31	4	72	228	116	34	207	288	13	238	16	54	208	73	42	62	23	23	11	194	82	48
HfNb	101	60	68	59	54	59	53	77	104	107	43	35	38	30	45	46	31	11	23	22	71	33	36	36	30	34	31	37	110	149	260	32	91	23	262	163	43	205	136	136	197	46	196	79	75	210	194	143	185
HfTa	33	41	41	56	54	50	38	49	42	43	6	62	11	16	15	3	30	69	5	10	10	21	10	30	31	16	26	7	17	8	226	244	171	222	242	233	40	42	31	15	2	52	22	206	75	200	197	36	196
HfTi	69	72	62	30	48	36	94	67	31	49	6	14	17	22	62	93	58	23	35	199	5	26	13	3	9	5	62	32	1	2	300	17	253	91	288	11	270	83	264	27	199	38	198	15	199	5	201	213	47
HfZr	80	83	87	108	94	92	98	83	78	107	62	69	84	34	84	132	81	87	58	75	81	97	80	77	95	96	101	90	73	80	226	10	21	50	26	54	120	14	227	91	203	183	208	88	214	215	203	2	26
IrNi	15	15	20	11	11	10	21	18	69	15	4	17	8	7	6	2	5	3	3	1	35	8	44	13	14	6	31	1	48	5	280	302	60	245	42	33	273	53	299	306	59	146	19	176	40	162	148	36	65
IrPd	25	16	18	14	12	13	10	19	50	16	41	2	79	63	42	80	16	11	20	1	56	4	5	1	1	6	2	13	15	1	227	65	9	23	59	135	17	117	199	200	165	169	10	48	93	33	12	170	159
IrPt	12	4	8	23	12	20	11	9	14	21	1	1	1	8	3	12	3	3	2	2	3	1	4	12	6	12	1	4	6	13	296	71	248	192	11	190	191	34	176	49	39	66	178	89	17	18	164	6	54
MnNi	12	11	15	13	12	14	12	16	9	7	42	21	26	39	39	38	43	63	49	20	54	67	22	46	19	82	80	68	51	58	292	6	278	4	18	71	49	239	2	9	178	10	170	46	8	77	31	191	42
MnV	62	57	61	99	73	60	64	65	58	50	79	69	164	93	161	77	51	57	60	79	84	43	57	76	50	47	54	54	72	24	8	178	116	2	5	171	158	87	39	49	22	41	190	13	174	170	173	52	72
MoPd	64	61	107	67	88	62	44	63	112	95	73	67	77	85	83	69	25	27	211	39	30	56	163	91	167	90	61	44	97	98	221	100	22	31	119	23	170	156	25	222	95	215	90	54	77	55	88	220	60
MoTi	114	111	244	113	97	109	110	113	244	110	69	92	218	62	57	70	82	83	212	65	100	172	173	103	80	174	178	90	177	171	25	25	29	260	83	36	53	64	147	85	36	214	17	57	39	226	60	222	225
NbTi	188	54	79	81	78	75	72	103	76	106	91	286	19	54	41	28	35	81	46	53	101	77	49	85	72	45	70	93	96	94	92	131	253	60	101	105	140	58	120	45	75	39	34	36	207	210	206	48	99
NbZr	80	95	79	58	81	60	102	92	79	81	37	25	8	44	36	35	71	49	97	24	45	110	37	23	70	40	118	96	47	37	257	31	253	90	56	151	90	97	250	29	21	15	217	48	27	55	80	38	90
NiPd	7	3	7	15	3	10	7	2	2	6	33	1	47	72	48	16	67	54	71	32	67	5	153	18	94	26	44	31	11	21	193	13	186	1	231	187	195	128	22	33	212	2	217	214	200	20	28	197	6
NiPt	10	3	4	3	7	9	4	23	2	70	32	15	36	64	40	63	98	49	40	83	57	23	26	68	77	34	66	49	76	106	225	212	2	20	226	16	199	142	254	12	88	207	2	1	224	18	21	9	17
PdRh	88	93	77	102	96	248	62	90	88	111	34	45	44	90	57	276	271	60	28	81	303	68	74	102	106	303	87	303	112	87	29	205	153	152	15	150	187	46	39	256	68	26	53	310	25	307	80	49	2
TaV	36	39	52	49	52	51	61	75	40	82	12	12	8	6	151	19	9	84	11	50	5	10	14	10	17	6	8	19	5	27	104	112	22	205	88	132	136	124	28	272	101	293	17	26	15	298	294	292	16
TaZr	37	38	40	103	48	36	102	34	56	32	41	4	3	37	8	54	64	34	7	78	22	7	5	94	13	4	76	3	9	18	154	158	212	121	199	140	119	149	41	128	1	300	4	304	101	65	53	294	39
TiV	64	76	44	58	57	47	55	97	63	42	24	26	73	10	8	7	96	51	23	20	2	5	15	15	6	17	5	43	8	8	8	140	3	66	218	202	239	231	236	51	53	146	10	25	9	296	72	296	4
TiW	224	111	222	109	110	112	104	98	109	109	172	169	165	54	83	169	126	53	61	102	266	265	263	92	98	102	267	68	98	98	170	28	25	43	31	22	305	45	68	163	288	18	21	291	77	111	298	59	31
TiZr	49	30	47	106	46	31	87	39	64	87	5	15	3	76	5	14	21	37	17	70	6	3	8	82	6	2	47	3	23	44	289	26	292	274	238	1	300	302	21	221	294	20	117	301	40	44	25	297	41
[truncated: 21 more columns]

## Sheet: 4(b) Ranking index(CALPHAD)
HEAs	ERS										NMF (type 1)										NMF (type 2)										SVD (type 1)										SVD (type 2)
	time 1	time 2	time 3	time 4	time 5	time 6	time 7	time 8	time 9	time 10	time 1	time 2	time 3	time 4	time 5	time 6	time 7	time 8	time 9	time 10	time 1	time 2	time 3	time 4	time 5	time 6	time 7	time 8	time 9	time 10	time 1	time 2	time 3	time 4	time 5	time 6	time 7	time 8	time 9	time 10	time 1	time 2	time 3	time 4	time 5	time 6	time 7	time 8	time 9
AgAlAu	1188	1289	1257	1597	1227	1249	1507	1280	1207	1229	880	824	768	1309	831	1033	1152	836	879	793	762	787	768	1064	750	889	1073	906	798	720	605	526	613	1615	1598	892	2087	1189	1576	865	529	451	677	1301	934	939	2281	881	864
AgAuCu	758	919	712	730	733	1009	1096	727	932	925	501	474	830	354	1378	841	890	1171	1362	1203	819	504	830	266	1287	1014	379	992	2364	1063	1291	829	42	1973	86	1013	1398	548	4	1083	497	872	178	2282	204	348	170	477	541
AgAuPd	292	249	427	421	333	350	596	301	238	286	199	303	257	396	374	212	353	317	155	203	100	247	190	351	438	229	626	247	265	138	597	252	231	112	446	219	1216	216	865	1052	279	2261	275	109	837	488	2333	20	514
AgAuPt	371	563	380	704	414	676	403	509	629	375	206	178	317	494	128	247	241	143	130	141	271	98	245	473	86	168	112	94	206	184	322	150	146	770	1242	959	1831	339	106	724	1243	27	2304	2212	578	630	420	599	667
AgCoPd	522	511	501	514	553	989	417	501	465	788	563	240	328	401	345	800	330	420	373	371	460	192	264	523	291	705	204	380	439	499	1127	477	823	739	959	666	1766	794	661	289	2379	974	1133	1063	781	2385	391	399	963
AgHfZr	866	815	778	947	851	924	966	982	801	958	1093	456	747	737	657	695	956	1314	705	625	950	425	1038	933	933	1014	852	1105	829	499	1382	757	1410	1221	506	993	1310	1334	199	869	694	843	443	444	1834	1072	871	856	1865
AgPdPt	462	332	549	485	310	1012	377	357	393	460	660	266	700	286	369	829	325	354	304	582	626	461	628	303	213	733	320	311	460	430	686	1235	248	3	289	598	633	1147	1219	1099	1030	1005	462	268	272	2354	614	437	106
AgTiZr	806	920	703	748	864	773	753	851	771	935	667	720	554	730	974	771	459	613	600	787	634	834	554	983	951	620	555	483	373	335	757	1240	141	1076	1467	873	1451	944	1655	888	777	481	112	561	816	334	269	233	755
AlAuCu	1313	967	976	1310	1060	1026	1322	1167	1120	1184	912	892	953	1034	905	777	1043	815	944	800	767	784	753	739	840	766	838	733	983	642	193	1894	466	1438	1091	62	407	1095	1266	317	884	696	996	826	478	271	2342	824	194
AlCrMn	622	381	392	451	360	458	476	403	506	520	685	346	404	446	407	446	424	312	691	495	739	233	264	289	307	357	329	330	653	402	412	690	1291	781	1231	498	1099	1137	1415	645	1269	1444	697	1194	732	977	482	410	1151
AlCrV	266	244	287	249	277	251	259	288	249	210	460	396	515	432	451	466	391	503	363	348	306	321	487	273	400	419	313	550	311	293	770	318	1068	1000	1410	1440	996	605	315	469	158	272	833	678	866	824	584	668	726
AlCuMn	1340	1111	1084	1090	1031	1191	1063	1157	1052	1364	1279	841	640	1046	1030	1024	709	676	831	1100	1099	808	615	812	1110	799	832	1244	923	1023	1579	1815	543	1227	1187	595	1033	568	240	1669	990	872	332	927	1231	885	227	459	1127
AlHfTi	321	373	361	411	1195	393	339	321	1213	391	545	346	414	488	775	329	471	287	864	441	491	179	377	393	686	363	350	329	780	358	236	704	2407	1535	2166	757	1761	221	1700	1207	1134	656	996	712	1718	628	804	1710	887
AlTiV	194	192	167	162	324	199	233	244	332	299	395	76	284	438	450	469	422	414	390	469	297	290	185	389	348	332	357	740	376	573	829	910	354	696	2112	356	714	585	1047	478	480	1180	18	165	2398	996	200	640	451
AlTiZr	772	452	457	373	1185	527	604	677	1381	478	604	454	640	422	761	637	545	612	1108	572	496	447	699	407	669	571	494	486	991	507	761	9	1063	521	1279	718	470	2164	2392	1182	760	2412	2412	443	2397	2404	2347	446	763
AlVW	373	342	347	452	440	371	338	367	276	682	395	255	385	476	556	670	389	496	462	838	350	225	424	502	504	376	297	435	386	679	94	1369	1148	243	959	1615	1265	311	1268	781	2362	2386	2374	2445	2376	2375	505	2396	645
AuCoCu	172	214	148	231	269	218	194	192	211	264	66	148	95	165	299	94	144	283	176	165	48	153	58	157	437	204	131	236	166	389	1326	189	304	40	1616	978	54	1584	349	1318	554	470	134	344	625	746	2296	133	489
AuCoIr	106	110	118	86	111	118	79	65	54	189	66	357	240	171	120	142	55	32	90	106	165	214	204	108	96	49	93	68	49	156	896	1668	30	791	394	344	511	1186	1046	210	874	1412	617	498	1472	434	1495	1524	642
AuCoPd	203	57	144	50	84	53	139	100	65	136	62	191	207	189	38	144	78	57	69	211	238	156	197	20	24	105	110	91	50	183	36	384	9	142	579	15	50	14	186	1995	4	12	803	70	13	332	34	65	1385
AuCoV	182	246	257	229	326	251	277	324	239	226	146	215	162	177	240	278	100	153	350	268	191	132	225	150	145	461	313	345	280	474	233	1695	242	704	221	332	419	468	581	1146	442	1131	2284	379	132	1255	538	400	630
AuCuNi	105	142	139	89	155	149	93	109	80	92	143	239	67	102	77	308	73	64	72	84	84	161	63	163	248	462	65	31	173	218	1731	670	86	150	539	232	871	61	439	1421	2078	802	434	786	312	1011	2042	58	2012
AuCuPd	112	125	98	93	79	75	155	69	151	92	83	82	21	8	52	38	13	96	109	18	23	50	20	13	41	22	59	78	77	21	27	137	1227	592	118	8	104	401	495	353	73	1062	501	275	28	149	1218	513	5
AuCuPt	142	192	170	133	113	110	116	165	101	106	115	991	54	38	42	90	28	120	99	52	114	995	184	32	43	69	31	90	106	26	220	463	255	219	52	416	169	164	169	89	805	12	681	502	266	340	17	495	322
AuFeNi	255	250	174	169	267	168	258	188	193	414	168	385	168	157	496	142	267	328	123	213	287	380	133	242	245	122	374	285	111	109	279	274	462	555	354	493	850	106	525	1169	103	1283	646	208	851	643	421	861	1546
AuFePd	423	388	334	378	458	376	366	328	288	582	244	265	268	233	300	307	89	208	275	316	168	262	287	601	571	278	61	156	149	131	1017	975	2094	149	675	936	568	925	305	2276	115	1261	688	23	282	1728	453	540	457
AuIrNi	89	63	55	56	133	66	47	48	66	156	22	35	59	189	220	163	251	73	98	178	179	34	103	572	223	246	226	68	123	266	142	202	73	106	859	219	645	69	599	285	388	577	435	617	476	732	1458	306	1244
AuIrPd	89	68	56	43	61	48	56	57	38	86	8	37	29	18	23	2	51	57	1	59	27	18	29	30	10	5	347	55	1	78	528	2	99	74	369	446	208	21	298	71	1594	31	37	92	53	68	653	1034	149
AuIrPt	91	176	53	86	140	80	160	152	78	114	67	606	30	254	111	140	156	122	43	100	50	184	20	259	129	115	228	84	28	68	1380	242	11	298	67	203	43	171	559	170	332	28	211	470	1471	1400	406	501	740
AuNiPd	79	66	42	91	47	35	49	63	53	48	309	43	28	11	30	4	36	64	12	16	205	26	18	10	42	3	333	51	11	4	617	10	10	30	632	76	237	31	739	165	16	1253	5	15	64	13	303	186	140
AuNiPt	154	48	123	55	57	78	92	63	69	101	384	94	442	79	61	72	86	67	32	142	261	56	228	68	42	60	67	44	59	181	445	227	761	177	22	337	32	91	369	106	219	3	296	125	25	758	132	174	757
AuNiV	233	147	156	279	179	168	134	151	176	251	170	186	268	452	260	386	71	136	88	254	122	279	369	426	233	345	343	72	73	379	523	547	977	413	762	165	711	407	954	109	307	912	1275	350	314	463	299	687	269
AuPdPt	167	88	98	74	45	111	84	86	82	66	116	55	23	154	31	240	733	57	135	61	740	145	21	124	138	274	557	654	802	54	117	102	350	156	67	277	54	22	113	272	32	806	452	3	29	2334	427	35	86
AuPdTi	822	592	1051	697	1166	655	880	913	935	549	863	718	1163	1014	1445	1019	993	834	1155	1053	981	696	1444	872	1275	994	916	781	1308	1026	484	961	549	754	731	39	1003	1061	1835	1555	141	1031	649	404	2342	2296	1176	2320	926
AuTiZr	1311	1603	1030	1099	1125	1137	1147	1241	1262	1200	1220	1649	1283	1125	1325	1476	1264	1655	1027	1213	1254	2339	1366	959	2293	2336	999	1413	1037	1064	1489	1968	820	112	1664	558	2020	617	1143	917	96	847	739	452	188	266	1027	1048	918
CoCrIr	37	19	39	26	13	13	29	20	33	11	16	151	49	39	132	23	19	25	32	36	32	38	50	87	150	21	24	43	52	46	174	913	463	858	30	660	27	396	1204	111	1021	1414	50	48	18	1445	25	650	1477
CoCrMn	99	134	204	158	228	103	149	133	93	128	205	99	117	359	335	170	170	110	283	264	177	118	117	277	203	271	489	330	219	173	156	35	65	601	1227	28	90	98	51	184	244	1541	1573	5	134	1532	370	207	262
CoCrNi	28	33	19	28	34	46	24	21	27	29	28	13	42	42	22	37	31	18	44	12	45	18	82	25	141	91	138	28	162	11	15	802	6	157	60	305	487	22	1071	437	267	1964	110	19	101	1963	131	928	1084
CoCrPd	48	44	149	63	55	49	46	45	54	58	27	47	73	60	90	95	63	107	59	95	45	43	73	119	69	69	103	121	142	173	21	476	1332	149	244	50	127	18	992	586	267	615	187	110	2548	30	20	418	63
CoCrPt	69	82	73	45	62	65	39	136	73	45	65	110	60	86	27	47	76	75	37	28	45	107	60	41	23	38	44	85	32	42	591	591	27	301	233	682	697	25	851	189	615	2559	717	105	262	381	187	3	43
CoCrRh	28	16	30	39	27	38	29	29	46	32	29	129	71	19	54	32	47	91	118	76	31	37	65	22	63	82	45	166	98	67	145	111	251	75	719	258	1524	1302	538	1071	2570	2529	143	83	349	2540	960	278	43
CoCuPd	173	138	199	111	204	173	206	162	144	170	152	118	78	127	116	74	211	186	108	87	129	134	78	229	101	38	158	118	106	371	418	120	444	385	371	283	522	51	306	99	2499	559	402	333	2480	946	2499	363	2475
CoFeMn	156	213	156	160	312	177	242	183	187	176	122	189	88	51	219	41	193	128	45	127	97	208	55	28	87	21	114	136	26	420	1274	225	700	44	388	2344	1142	813	263	1349	1081	90	365	48	76	1489	1562	335	160
CoIrMn	37	32	27	29	82	55	54	51	33	31	72	108	83	123	121	105	21	74	20	25	63	118	83	95	328	144	35	53	45	25	294	506	711	1043	298	548	827	29	376	327	1475	253	1156	639	166	524	1504	1031	1459
CoIrMo	147	109	117	123	96	185	170	160	178	115	310	246	529	256	151	540	285	415	500	131	230	188	405	234	144	535	231	347	784	104	196	534	376	13	507	241	185	8	88	1092	205	264	400	241	1066	1301	639	174	197
CoIrNi	40	24	14	24	33	11	20	36	78	28	53	435	90	52	25	152	31	229	16	19	21	424	197	54	279	320	116	270	7	104	470	95	1095	1611	406	21	361	701	1144	95	1585	334	1317	924	1531	1401	1459	1401	1235
CoIrPd	43	36	25	24	31	20	30	30	88	34	1	6	40	72	50	20	8	38	30	4	2	5	92	80	5	66	24	6	32	3	105	181	14	1464	235	347	1262	282	245	1640	87	82	255	5	794	852	1505	404	355
CoIrPt	41	45	27	94	25	40	69	47	164	54	68	43	57	282	13	72	51	24	179	58	217	40	56	280	14	61	160	22	116	51	379	278	400	754	128	205	20	1370	625	2706	987	635	1572	1500	1417	286	838	1402	1236
CoIrRh	15	31	13	45	36	17	30	20	22	28	12	17	60	55	57	47	61	63	32	192	22	15	33	69	193	60	117	74	25	211	99	178	307	553	143	795	1142	28	433	913	1458	1400	1127	657	1475	354	1465	1403	1384
CoIrV	34	41	33	54	45	34	30	53	32	43	95	192	53	58	68	89	69	209	80	188	108	152	79	34	310	46	176	205	77	86	390	16	38	955	115	585	166	289	545	271	30	1345	131	871	513	723	661	1403	448
CoMnNi	101	103	56	67	86	101	53	66	124	74	224	357	92	34	106	250	58	102	149	83	543	462	54	38	94	221	61	204	164	99	59	176	562	206	130	774	43	516	938	15	83	101	370	590	85	346	255	60	148
CoMnRh	85	99	96	100	139	53	124	93	49	91	166	191	144	129	287	35	100	256	156	87	256	198	110	106	406	35	60	384	207	55	26	182	746	209	988	64	89	949	488	326	357	62	826	243	549	177	217	600	652
CoMoRh	120	115	160	105	130	142	178	116	155	124	274	311	385	347	414	532	286	61	382	348	201	277	448	204	351	781	229	243	466	253	46	601	1192	858	426	1127	306	100	819	147	277	160	2033	534	373	2059	578	265	341
CoNiPd	42	15	30	10	42	42	39	53	107	31	65	3	4	2	11	15	34	52	176	2	84	2	11	2	19	30	90	43	168	2	147	364	560	218	1971	1837	37	298	657	578	3	1899	44	156	676	1917	1946	1924	546
CoNiPt	28	57	60	66	13	29	31	20	32	17	47	55	89	87	15	24	17	32	94	35	42	40	52	92	19	23	40	21	78	28	1370	29	365	482	1804	236	575	2388	181	523	1997	1907	302	1955	339	497	1980	1444	428
CoNiRh	21	39	26	21	36	65	35	41	15	13	41	63	19	139	54	58	30	77	60	30	81	72	3	83	39	286	44	80	610	19	108	1412	450	2139	544	256	1026	1789	98	279	113	1960	299	102	1196	1916	1982	300	157
CoNiV	45	63	52	27	69	38	49	58	40	54	9	92	24	17	43	101	89	227	31	29	61	173	24	29	35	88	63	632	19	93	180	120	75	502	285	151	222	1081	763	191	910	586	9	1910	491	845	1946	1908	1905
CoPdPt	70	72	55	47	44	50	31	21	44	42	111	44	28	326	73	145	83	24	221	446	62	49	247	243	69	103	51	83	168	282	118	582	281	1149	657	643	27	94	152	901	1	202	327	18	304	35	14	590	276
CoPdRh	48	46	74	20	29	41	50	14	97	37	215	10	28	5	4	45	12	16	150	36	134	10	28	16	3	27	26	14	225	18	32	13	403	57	104	592	1679	519	456	1204	1	2549	70	16	2564	49	2557	196	133
CoPtRh	34	46	55	26	38	43	62	42	95	39	148	56	23	46	107	46	113	30	59	28	89	111	23	40	77	38	112	24	46	17	218	179	1311	107	670	286	25	2371	243	249	11	63	88	2549	282	2528	244	135	410
CoPtV	75	66	154	110	134	130	109	204	144	123	474	110	712	160	228	139	80	335	93	177	406	157	712	105	520	99	180	315	66	119	797	376	789	860	266	283	422	406	465	352	501	1285	650	2533	928	37	18	121	425
CoRhV	17	18	32	24	39	33	43	32	37	38	51	32	129	20	64	38	30	36	61	91	65	18	59	23	74	37	28	35	79	44	639	346	484	173	183	484	209	533	557	137	2555	748	2513	856	930	759	115	2556	310
CrFeIr	84	80	142	94	105	88	101	145	92	71	185	477	286	81	96	180	200	239	175	103	325	205	201	62	89	208	317	213	151	13	188	166	1298	240	387	127	185	1270	215	642	485	54	285	555	1529	869	1251	346	482
CrFeMn	41	42	38	75	36	44	44	47	59	60	7	46	90	363	16	55	34	108	110	29	11	29	259	243	10	21	7	86	106	260	464	179	1272	530	793	109	10	330	157	6	52	240	88	175	17	51	876	91	279
CrFeMo	219	121	161	106	147	144	118	132	146	212	496	184	288	250	84	500	359	571	80	338	342	66	474	121	60	200	440	336	70	242	315	249	227	775	356	1638	151	788	608	260	203	353	470	303	307	1593	443	180	411
CrFeNi	72	40	86	86	146	54	64	109	97	73	152	66	166	115	333	71	46	247	44	37	198	49	163	95	186	27	33	173	154	32	35	498	5	884	1495	248	674	1078	487	120	1636	841	1599	1054	588	530	307	113	451
CrFeRh	91	72	121	111	193	89	113	90	101	87	75	95	129	96	345	168	150	131	163	190	51	164	105	88	194	156	112	89	137	78	537	689	291	386	1334	206	34	866	11	229	398	351	1220	985	327	200	103	1005	37
CrFeV	73	60	57	65	57	50	117	81	41	58	46	343	208	70	94	334	303	590	297	256	207	257	133	296	235	127	620	465	364	452	455	2385	351	313	222	991	976	503	62	300	395	784	352	214	537	339	226	1687	278
CrHfNb	33	22	20	42	38	34	21	56	40	22	225	44	64	79	65	67	11	68	83	60	202	22	64	56	25	54	57	174	61	60	114	412	877	585	1633	10	872	969	1424	621	687	266	619	216	1709	1301	402	1689	705
CrHfTa	19	19	35	13	12	21	25	63	16	13	21	41	56	35	24	112	56	115	15	17	4	35	120	19	21	96	37	69	14	12	376	145	516	87	17	81	1022	141	137	327	295	195	52	782	732	210	1548	1153	1261
CrHfTi	80	81	47	50	39	71	38	131	62	70	260	120	111	89	124	237	87	139	161	290	174	106	81	84	35	214	102	552	122	229	282	203	383	408	257	975	611	398	2004	271	912	853	321	1732	244	699	158	1687	695
CrIrMn	99	142	214	132	209	208	130	107	132	126	243	395	322	498	417	350	241	230	350	165	191	342	322	324	481	353	357	533	299	174	1160	31	238	20	80	413	79	12	1763	73	33	17	508	3	288	19	2	8	42
CrIrNi	24	26	15	45	40	38	38	30	18	51	40	23	31	54	24	17	96	68	21	73	15	15	46	55	181	30	143	150	11	62	336	574	16	125	1447	255	23	299	1258	166	128	807	6	319	1530	493	169	339	207
CrIrPd	23	27	31	43	39	18	19	19	59	50	36	9	9	84	83	14	5	25	14	33	20	5	16	11	16	9	6	113	6	25	473	1	327	430	83	119	2130	15	522	1461	215	1334	167	188	22	715	1218	878	100
CrIrRh	32	26	64	18	28	17	18	40	31	31	25	140	234	41	292	74	22	100	23	172	58	498	233	50	283	44	85	62	57	154	157	4	333	703	1353	356	146	121	645	395	8	21	299	1443	1425	972	331	116	16
CrMnMo	55	14	13	13	22	13	11	10	11	31	159	7	49	9	34	18	22	41	69	68	134	10	15	8	30	20	12	30	69	63	1349	176	135	28	746	810	584	988	322	337	779	247	1449	43	66	276	953	382	665
CrMnNb	17	14	12	22	13	32	11	22	18	18	37	11	5	17	15	60	10	15	11	10	71	14	9	33	15	37	8	12	8	14	23	1759	73	295	42	581	786	184	330	134	682	237	1078	279	531	126	125	1538	485
CrMnTa	48	40	21	27	18	16	26	33	20	26	84	19	10	34	4	6	31	9	6	32	55	12	23	10	2	7	8	25	8	27	394	91	650	183	576	850	717	159	1012	300	532	15	154	720	1539	50	560	695	326
CrMnTi	34	28	25	37	37	48	37	26	18	27	104	68	21	128	453	88	39	39	17	78	51	75	16	51	280	305	20	386	20	60	327	1056	236	1913	1601	1205	840	303	184	353	291	410	379	818	254	1560	256	1524	1028
CrMnV	43	24	9	31	18	23	15	11	30	32	101	33	614	432	18	312	128	895	61	127	961	99	285	648	5	432	600	831	702	25	316	261	93	256	762	80	513	142	341	1348	198	440	191	680	276	57	394	87	122
CrMoNb	4	1	10	5	10	3	14	4	12	6	10	15	23	5	127	21	120	27	155	13	11	16	21	12	148	13	106	83	136	22	124	914	617	66	102	106	553	475	884	88	153	149	98	95	199	272	37	25	368
CrMoRe	21	25	31	39	29	28	13	23	27	37	41	150	72	89	200	52	50	63	58	153	69	103	64	69	132	43	64	53	45	109	299	438	749	267	629	983	633	553	1205	874	382	2028	930	180	194	284	801	234	275
CrMoTa	6	2	9	3	5	5	4	3	8	2	14	6	11	15	102	101	10	42	97	3	31	61	162	11	71	134	17	39	124	41	81	1495	19	867	14	309	217	494	97	46	16	1	202	57	41	222	45	761	32
CrMoTc	54	32	58	29	68	39	45	71	68	47	83	78	106	26	614	77	113	110	181	73	53	75	111	22	410	124	152	63	132	117	215	121	260	1773	368	198	1123	749	560	961	108	61	1112	480	157	1158	499	705	818
CrMoTi	24	13	8	19	7	11	13	10	6	10	40	47	19	34	36	12	64	15	24	7	32	47	11	32	29	42	27	13	14	24	411	84	91	82	277	1084	786	193	1001	497	913	141	233	240	105	2068	159	36	133
CrMoV	1	3	2	1	3	3	6	7	3	1	1	13	5	1	5	1	10	51	1	27	1	33	1	3	9	1	17	31	1	34	82	32	115	526	212	262	1643	12	15	28	8	501	215	2039	842	9	52	126	1898
CrMoW	5	3	1	12	8	12	7	9	12	7	6	11	23	32	41	78	29	41	31	35	6	22	24	39	40	53	25	32	21	11	330	885	109	488	363	523	854	394	499	228	5	441	2037	86	429	21	2086	2030	84
CrNbV	10	12	7	12	4	7	8	6	4	15	21	29	7	26	14	62	18	1	2	94	13	34	17	4	14	49	9	19	2	71	208	249	40	42	50	398	9	31	569	734	482	603	376	378	22	1313	343	1905	98
CrNbW	11	13	20	13	15	11	8	22	22	8	28	63	45	51	56	19	33	113	76	38	35	73	38	52	73	20	40	93	79	69	393	64	374	910	477	601	1920	166	369	241	493	215	67	157	867	114	522	59	124
CrNiPd	41	46	28	44	22	23	27	27	82	88	28	30	35	20	30	28	27	33	10	40	53	19	36	16	33	8	35	12	93	30	748	78	349	88	932	94	259	85	224	881	111	512	148	106	148	37	898	428	258
CrNiPt	54	35	46	67	53	67	61	63	29	44	48	41	80	39	26	49	55	31	14	9	75	27	52	45	68	33	91	30	43	7	873	696	351	502	225	370	318	83	59	312	379	108	1881	491	845	305	1258	11	119
CrNiRh	20	67	31	26	41	34	32	35	62	113	274	33	13	67	57	56	17	48	200	363	201	19	105	31	147	44	650	56	157	280	1448	2	277	133	156	369	337	1797	467	829	51	1900	169	670	13	161	15	91	32
CrPdRh	23	27	70	47	30	33	47	35	21	45	19	81	6	117	56	12	40	103	4	32	22	78	6	104	47	60	62	401	11	19	257	617	672	190	79	389	431	453	46	535	50	209	49	93	11	483	509	20	58
CrPtRh	64	46	40	56	72	115	99	143	48	141	12	7	27	83	23	62	32	129	33	44	4	11	14	98	11	22	52	106	95	36	947	83	44	308	180	122	175	1396	612	329	138	591	179	378	2557	282	11	310	301
CrReTa	26	25	55	29	32	28	42	12	36	27	38	73	134	92	64	23	37	21	77	30	20	20	128	145	376	75	41	26	83	27	1195	440	319	401	325	118	913	87	360	869	1233	299	722	338	47	176	604	89	487
CrReW	41	27	29	38	37	40	22	35	29	22	169	72	176	41	339	405	49	152	61	64	183	274	177	81	314	168	93	317	36	146	495	429	685	254	1549	436	821	484	680	1346	2455	100	834	372	204	2485	250	2470	272
CrTaV	6	7	11	3	9	8	5	8	8	1	4	3	2	7	14	72	7	8	27	15	3	3	3	1	3	131	4	4	39	11	202	174	26	86	901	206	1	208	456	142	463	55	497	61	89	2454	41	52	397
CrTaW	22	19	17	19	12	14	22	29	8	11	28	73	55	39	67	94	52	112	34	48	47	51	76	48	77	110	150	86	50	48	610	464	44	868	799	590	47	1012	499	21	69	271	109	118	814	233	529	185	26
CrTcW	53	40	44	56	65	78	44	49	62	82	192	71	417	77	548	652	60	66	109	349	54	535	416	60	487	476	49	73	77	308	64	430	686	803	28	233	619	417	422	2026	2476	101	833	189	803	2442	639	438	1062
CrTiV	16	34	9	32	29	19	14	17	20	19	107	127	53	92	78	223	68	74	81	260	109	119	140	92	72	270	191	53	431	425	53	128	475	134	103	1272	110	326	248	822	198	392	758	159	128	2449	1201	50	44
CrVW	10	7	20	8	12	5	15	16	10	20	124	34	69	22	30	18	53	84	33	72	111	70	87	28	46	16	39	127	201	113	2	930	1240	101	113	8	172	185	358	63	837	798	2444	876	97	6	2481	177	272
CuFeNi	270	273	282	297	377	328	292	287	245	278	265	199	337	103	106	76	198	162	117	158	362	147	184	73	95	289	173	337	115	139	1587	1552	259	358	653	5	1622	2196	1418	399	738	1777	1326	141	1672	931	140	1646	718
CuMnNi	346	328	389	296	453	331	364	314	477	360	222	153	251	257	427	221	196	139	436	151	204	143	163	161	413	196	194	225	335	302	424	210	130	79	103	127	186	533	1254	98	1691	571	410	527	346	476	81	630	549
CuNiPd	76	74	68	54	47	71	108	82	45	101	11	68	117	15	115	95	94	16	16	61	11	109	104	21	62	17	38	3	12	188	274	247	625	447	40	871	288	857	466	35	1917	156	135	146	334	152	34	614	300
CuNiPt	43	102	75	123	69	42	76	80	125	76	38	9	29	106	120	34	104	48	14	90	34	18	62	91	3	22	68	31	5	150	375	225	112	210	530	965	634	1707	1025	777	501	1914	80	1954	822	1947	222	9	2032
CuNiRh	163	166	92	78	169	180	80	100	70	89	315	117	72	253	302	116	267	72	59	140	292	160	181	202	239	327	265	302	53	235	215	508	90	344	803	381	736	269	249	439	1918	1913	1901	1928	1267	692	1935	709	1326
CuPdPt	99	115	182	104	59	145	71	96	161	62	193	187	123	103	79	137	84	69	165	59	159	358	367	363	101	150	173	32	100	291	24	576	1034	240	691	213	318	368	179	12	326	2480	1040	13	916	137	341	102	185
CuPdRh	76	53	144	117	128	221	116	100	128	116	25	10	86	53	129	35	40	30	66	87	85	26	86	40	128	98	92	25	129	75	186	356	529	266	196	366	419	357	302	55	245	227	895	182	504	831	653	13	182
CuPdTi	1117	930	1302	688	1151	714	917	688	1064	1321	818	807	873	883	1415	884	1155	687	1223	932	757	589	748	605	2446	846	1175	522	1038	1388	45	431	129	1004	1421	187	579	963	310	698	1200	1338	327	285	240	2458	352	99	1150
CuPtRh	115	79	119	131	125	241	105	102	200	163	138	32	62	353	128	50	87	83	134	131	102	25	81	336	196	139	65	97	158	104	500	157	587	428	610	146	1525	287	1171	490	2505	565	139	686	2520	807	307	625	2541
CuPtRu	382	363	461	448	727	384	547	437	331	893	242	231	490	517	731	201	303	304	173	702	187	266	438	271	539	138	276	245	153	460	714	2450	1117	1102	2113	542	432	1987	1084	498	2477	2497	2490	326	426	649	792	693	1117
CuTaTi	1080	1003	947	915	1064	1110	1052	883	1034	1208	1074	1220	1318	1092	854	1332	1300	953	1183	1117	981	2499	1029	750	636	711	1299	1208	756	974	1577	219	784	691	1569	68	287	482	728	1551	923	2499	2476	82	731	266	156	648	422
CuVW	891	976	915	1005	919	1160	972	1012	849	1110	1183	1064	1105	950	1149	881	858	1151	905	928	955	1380	972	865	968	886	737	935	924	872	252	957	1256	752	1318	1180	239	762	959	1051	1436	2502	2513	959	2473	2458	2445	2484	2494
FeIrMn	113	83	186	72	99	137	70	97	113	79	9	17	1073	57	62	104	61	6	316	7	8	21	1174	78	325	197	99	95	365	14	715	446	653	191	131	363	224	90	584	697	539	110	11	245	381	793	67	35	115
FeIrNi	69	136	129	64	85	52	82	92	75	123	23	324	546	10	165	13	146	13	122	140	26	341	512	4	50	11	120	78	92	880	664	954	308	86	145	954	406	81	906	77	1452	1043	44	573	1419	922	771	796	1480
FeIrRh	99	101	93	105	95	91	64	79	85	127	202	119	93	50	149	184	22	117	57	198	141	94	147	109	152	114	35	95	199	138	47	1850	705	1945	1083	180	295	372	664	75	1470	1512	1312	1393	1425	495	1411	744	1471
FeIrRu	413	414	448	767	439	681	574	724	902	1020	142	182	218	523	100	555	373	196	643	747	342	136	227	473	74	376	357	146	541	664	905	352	826	896	2122	1981	703	1548	108	1621	494	757	1153	1477	1160	589	1523	535	638
FeMnNi	128	117	204	117	233	127	100	120	112	61	309	233	543	104	181	342	89	48	72	14	325	287	464	396	38	219	202	37	69	23	662	325	584	101	868	4	318	149	649	1261	1614	1048	18	367	263	157	697	8	87
FeMnRh	173	193	89	109	126	152	89	146	98	130	381	208	110	42	99	246	11	21	25	79	596	211	274	40	54	171	10	11	76	283	449	235	1302	68	13	3	688	23	131	707	1137	182	235	1603	173	56	14	167	379
FeMnTi	202	165	154	157	202	284	229	174	150	158	732	551	601	663	724	843	718	389	401	429	612	575	522	375	956	554	899	438	578	681	55	351	741	443	216	86	969	1113	551	792	702	449	557	380	274	59	297	133	654
FeMnV	61	54	86	118	88	111	61	54	82	113	77	162	46	394	30	136	148	191	137	203	100	31	43	829	109	254	179	124	156	364	582	478	1242	766	1410	1132	2006	272	180	943	251	134	172	56	623	670	279	311	502
FeMoV	81	141	139	90	86	113	73	168	104	169	79	67	86	198	382	94	79	267	75	242	70	66	69	87	264	65	72	282	44	178	481	1057	1063	346	250	493	597	126	274	79	1532	448	1525	650	1571	512	99	825	679
FeNiRh	109	114	51	87	71	68	63	65	51	67	639	26	154	134	18	30	28	164	109	40	502	31	111	115	142	70	36	127	25	97	59	137	96	474	1239	933	1584	128	292	23	1635	1559	769	671	735	460	40	71	95
FeTiV	191	199	111	116	112	128	287	139	172	160	201	221	152	256	140	269	333	296	234	231	197	223	139	141	132	179	227	243	250	143	6	1110	292	2273	1069	1638	1186	274	406	405	171	394	186	34	657	528	101	116	388
HfMoNb	4	7	3	4	5	6	9	6	10	5	1	2	1	16	5	30	4	2	6	42	1	2	2	16	4	21	6	1	10	34	528	51	226	150	1064	22	525	1008	380	57	66	59	315	543	709	533	28	121	76
HfMoRe	51	77	70	64	52	53	55	98	65	102	297	271	372	96	329	202	76	1077	377	171	259	268	310	494	387	239	97	1187	257	278	139	623	718	445	1009	857	1411	1508	576	350	780	1741	1809	451	1724	1644	355	1704	576
HfMoTa	4	5	1	3	4	2	6	9	7	4	7	3	6	13	6	2	2	15	9	6	3	1	4	3	10	2	5	7	14	3	225	278	1136	48	1773	2286	182	285	414	87	350	1673	1838	187	123	461	8	1717	116
HfMoTi	9	9	14	12	10	7	7	7	26	14	15	24	22	2	5	28	25	37	65	14	22	26	49	22	19	8	63	54	72	13	452	235	529	1213	2038	270	728	71	603	304	978	1363	547	1722	1749	1648	164	499	384
HfMoV	9	4	9	7	6	10	17	18	13	12	14	3	2	1	22	46	25	35	7	27	29	2	1	2	105	9	7	95	21	19	93	54	307	60	580	36	1105	145	1063	430	1787	120	115	456	77	902	19	1699	1792
HfMoZr	30	51	54	36	30	72	37	40	42	39	16	14	235	23	28	63	15	45	9	77	12	20	138	10	14	47	37	47	7	49	477	356	1821	554	1363	1370	1070	644	1039	293	237	619	1841	517	330	1770	927	1832	673
HfNbTa	2	3	3	4	7	3	2	5	7	5	1	3	3	18	15	1	3	3	27	1	1	4	2	9	10	3	3	1	28	1	497	321	287	35	363	97	122	590	939	93	72	35	620	67	63	1771	122	488	96
HfNbTi	17	31	5	27	15	6	18	11	9	11	84	132	4	130	71	24	16	23	19	31	18	99	2	280	64	51	20	14	51	33	599	281	210	27	43	247	938	55	13	347	54	95	2	417	462	387	2	2	1752
HfNbV	6	11	1	2	10	4	2	10	13	2	15	30	5	1	2	2	5	9	2	1	54	36	5	2	1	9	3	8	2	1	8	50	378	1014	41	97	611	445	755	246	250	128	1227	583	113	651	328	284	22
HfNbW	37	32	32	24	35	25	19	22	17	15	144	93	94	59	254	29	83	121	90	47	223	68	130	46	215	68	76	85	128	36	444	1611	367	1195	448	245	49	802	1114	997	212	864	244	270	1783	253	365	1161	445
HfNbZr	36	45	24	15	27	39	22	34	14	31	26	31	41	10	17	35	31	60	13	29	11	31	75	36	65	24	23	47	17	22	121	474	143	888	1034	1229	418	1172	1530	206	331	1789	1070	1775	1707	911	1093	667	1724
HfReTa	19	24	34	41	21	35	29	40	18	17	54	45	46	84	16	19	49	194	49	23	68	45	85	135	28	7	60	163	116	50	376	184	1475	263	183	456	609	2524	472	616	473	1716	670	653	219	1780	1755	1121	437
HfTaTc	48	56	71	54	103	64	69	45	74	88	79	99	151	108	93	105	126	41	83	170	95	97	121	101	176	147	85	51	86	100	299	159	1222	231	826	443	935	155	258	196	1722	531	712	596	48	1778	72	481	405
HfTaTi	5	1	3	4	7	2	20	12	3	4	9	2	18	25	44	40	13	3	8	7	6	6	22	6	38	26	19	3	31	9	130	43	480	180	444	444	234	48	272	206	63	628	1686	67	1315	211	522	83	79
HfTaV	5	4	4	2	6	6	2	5	1	2	5	1	2	2	51	22	7	14	4	23	4	1	3	2	18	24	10	1	3	48	181	59	1800	652	323	152	646	36	416	256	743	809	17	1695	403	543	15	1708	174
HfTaW	23	23	11	8	26	24	28	16	12	39	52	20	19	14	91	52	41	23	15	110	129	29	23	12	70	31	32	64	10	95	307	1701	186	695	181	119	898	581	141	69	1824	166	1687	959	94	219	1050	1708	1915
HfTaZr	29	41	37	25	45	32	35	54	38	34	58	31	33	45	36	14	7	64	142	14	96	20	25	17	209	6	5	51	49	17	905	138	449	152	673	766	1104	794	219	133	1825	316	425	466	194	322	911	1062	515
HfTiV	11	7	10	12	20	6	25	31	10	27	6	37	143	32	323	6	10	42	229	274	68	8	114	130	126	5	14	282	166	200	11	35	7	884	325	21	232	289	104	1051	682	884	801	119	685	545	579	1713	439
HfTiZr	43	62	64	65	21	55	48	48	46	53	234	126	182	184	21	179	26	54	147	135	234	85	280	317	17	1363	68	372	413	90	146	41	555	277	326	1552	626	251	453	730	401	60	1689	141	1703	1766	669	1713	916
HfVW	25	23	28	34	33	31	40	26	58	54	113	113	28	77	40	222	192	133	126	28	56	34	110	94	42	158	108	103	101	40	44	847	277	641	1000	130	1658	357	876	241	1129	1748	792	1775	775	864	246	186	1455
HfVZr	41	66	50	68	45	38	24	33	37	46	93	238	97	203	487	48	6	165	476	119	369	247	284	874	468	471	292	453	621	405	1399	678	1043	266	1298	428	134	204	135	1029	1727	1323	1690	338	394	332	228	522	1738
IrMnNi	122	89	145	85	149	139	59	64	69	52	282	38	520	195	241	77	3	108	53	25	261	37	440	187	371	60	1	73	31	68	844	854	566	113	557	26	645	35	235	169	534	235	49	228	350	445	459	159	406
IrMnRh	106	97	93	87	233	71	112	57	67	81	179	38	40	86	590	60	51	51	33	160	230	99	30	118	729	80	89	68	32	213	58	296	512	870	296	383	487	197	401	545	1171	876	202	1458	354	324	143	347	1036
IrMoPd	132	281	174	162	128	178	141	118	183	196	432	365	320	252	347	238	296	233	515	341	374	325	425	537	292	743	54	436	360	256	651	606	765	530	297	1149	151	331	1668	141	1602	582	1593	235	8	1309	80	302	55
IrNiPd	22	38	9	20	8	17	7	21	9	12	43	8	1	18	1	23	1	100	3	2	12	51	4	20	6	102	9	41	2	19	13	129	32	154	211	240	752	2709	1306	1	1496	82	83	1459	26	197	179	595	1643
IrNiPt	32	17	27	23	34	34	15	23	92	13	4	5	9	32	79	5	9	12	88	5	3	34	11	31	101	6	46	170	58	2	292	47	19	35	8	404	514	47	2371	76	529	1350	1609	1460	272	343	1231	1380	465
IrNiRh	13	32	33	21	28	15	26	12	30	10	2	20	129	407	36	382	9	15	38	330	1	270	128	515	292	276	77	79	405	284	859	1030	115	335	6	15	635	563	46	247	574	1533	875	1444	1467	194	1105	101	242
IrNiRu	221	205	255	283	301	217	191	283	233	196	512	220	187	212	192	494	169	246	639	378	423	419	463	197	1142	593	255	716	437	531	1687	169	1290	637	306	423	314	923	650	348	271	1426	1610	495	1546	293	73	1014	146
IrOsPt	2627	2622	2630	2629	2630	2634	2632	2631	2632	2631	2388	2376	2386	2376	2355	2382	2369	2376	2400	2372	1499	1427	1488	1356	1420	1327	1396	1344	1266	1500	2441	1361	2527	2085	2338	1666	1193	1588	847	736	970	1194	1282	1298	1494	1330	1190	1277	1070
IrPdPt	32	30	31	24	34	31	51	38	28	32	25	2	33	1	1	3	8	1	39	4	205	1	82	1	2	2	25	56	169	4	97	780	308	2	1368	594	31	451	468	1	356	1430	1595	39	437	22	1513	1369	1058
IrPdRh	35	42	12	17	35	25	41	14	11	12	13	70	2	4	73	5	73	11	1	3	48	98	1	10	20	27	601	10	1	3	16	33	166	181	649	1071	262	958	12	746	1489	42	251	112	30	594	238	1416	24
IrPdRu	180	276	178	167	246	231	184	238	202	401	26	94	23	27	277	67	21	186	120	392	131	73	117	109	33	102	24	99	68	729	19	1451	16	1037	764	538	780	640	1527	293	1199	1280	808	602	806	486	169	1010	604
IrPdV	76	139	48	44	52	87	71	69	64	87	124	229	184	77	110	123	175	91	139	154	147	731	324	164	139	163	219	42	21	182	96	133	125	675	877	983	143	1117	676	373	563	315	635	538	997	887	1077	620	315
IrPtRe	965	1015	978	2642	1060	973	2641	1003	1070	952	603	466	351	2416	775	533	1411	534	708	557	548	437	458	1478	651	498	1473	623	555	460	783	153	195	539	170	2359	595	632	2690	2676	1447	744	1141	1352	733	396	823	186	293
IrPtRh	29	35	32	70	40	43	38	46	104	40	11	46	2	44	14	127	49	5	100	11	10	46	3	50	21	44	55	8	88	12	831	651	151	291	910	955	882	145	891	372	706	1300	56	1513	197	1542	1221	195	1254
IrPtRu	100	135	143	103	187	156	78	106	77	292	80	166	112	65	42	148	23	53	81	446	110	114	115	59	29	102	21	77	60	337	2708	525	217	700	134	678	573	479	57	91	241	35	506	101	437	671	1466	986	832
IrPtTc	954	970	1017	2438	924	998	2423	1119	1103	1007	444	573	537	2418	609	750	1375	905	724	644	492	481	978	1475	426	699	1476	517	635	506	2427	2691	687	1250	1174	2526	829	1628	311	2391	1473	24	1438	1359	845	998	875	42	45
IrRhV	63	51	98	73	80	47	124	130	94	42	68	255	396	133	102	254	347	294	162	55	135	177	853	88	402	184	120	401	118	100	457	414	158	439	122	454	1096	511	726	101	373	34	353	1416	298	1461	101	1414	244
MnMoNb	12	13	22	16	31	11	10	31	11	13	2	22	31	12	68	15	123	39	89	113	117	11	28	11	152	10	13	80	68	5	146	593	353	451	138	279	202	63	298	94	500	595	511	137	42	137	38	221	137
MnMoTa	9	29	18	11	51	14	10	11	21	17	8	104	89	5	209	25	8	8	70	49	3	72	21	3	517	28	7	7	49	18	35	56	521	471	173	577	1844	879	352	643	187	875	406	1056	157	111	1931	1011	340
MnMoV	27	35	15	12	33	14	16	14	32	7	11	102	5	11	56	88	10	4	33	1	9	116	6	24	38	77	5	4	26	1	251	761	511	144	71	330	105	5	4	404	996	389	1994	78	39	2037	40	545	1313
MnMoW	66	62	88	66	67	46	89	95	37	55	102	176	121	171	160	130	61	322	88	79	318	422	399	107	122	174	36	223	181	106	812	1236	108	150	1566	227	438	641	1167	320	458	435	199	67	2078	1064	1934	922	858
MnNbTa	25	27	9	14	14	10	20	12	36	17	8	10	18	5	4	3	9	2	26	54	35	5	18	6	3	3	12	40	27	51	455	416	107	267	464	963	387	300	1043	868	1860	1873	151	269	1011	535	381	1866	1720
MnNbTi	12	15	32	18	31	12	23	23	15	19	10	84	17	66	109	6	26	27	80	173	135	76	22	135	126	5	73	34	75	66	410	886	400	57	1432	145	281	93	568	70	1081	1872	1917	49	41	960	1171	23	523
MnNbV	15	8	7	10	7	12	28	16	4	10	61	16	6	11	4	2	25	11	1	30	57	13	5	2	6	52	15	54	1	21	241	766	276	335	46	1251	843	198	282	48	656	1155	119	1837	1899	1918	22	136	311
MnTaTi	10	12	8	16	14	18	16	26	19	27	3	35	15	95	60	75	2	133	12	19	6	26	13	40	50	63	42	90	10	9	69	637	170	391	988	406	376	14	43	207	1013	190	1071	737	258	506	1069	222	1881
MnTaV	7	14	10	6	8	9	10	7	11	10	3	14	17	7	11	9	56	11	5	3	2	18	16	3	6	7	27	10	7	6	282	130	968	217	326	639	832	103	64	899	503	207	2015	486	650	114	314	521	479
MnTiV	19	9	25	9	8	15	27	28	46	23	78	75	110	70	33	58	65	111	158	28	70	57	153	84	27	68	39	66	139	44	233	46	481	378	55	191	1237	17	287	434	74	131	2080	284	6	525	1943	6	151
MnTiW	67	77	236	62	92	63	133	83	114	80	143	154	341	119	230	196	648	208	159	161	205	251	448	116	139	255	433	185	118	151	87	89	424	1084	122	660	53	74	109	914	252	1983	232	533	604	570	245	1209	849
MoNbRe	3	2	9	7	2	4	5	3	2	7	4	3	1	3	10	52	12	5	38	9	4	4	11	5	9	62	4	10	49	8	455	395	161	381	73	42	356	1102	66	437	510	1869	86	169	45	532	397	123	70
MoNbTa	1	2	1	1	1	6	1	1	1	1	194	4	3	24	94	298	157	4	60	429	333	137	138	68	213	317	152	227	102	399	459	523	20	10	78	13	96	4	122	20	218	13	141	229	204	179	33	438	47
MoNbTc	11	16	23	8	20	10	11	7	25	9	39	5	26	38	13	8	8	4	25	14	17	5	25	48	10	14	3	13	4	9	98	1016	260	76	315	770	326	19	379	50	257	312	431	315	265	150	342	583	64
MoNbTi	1	4	1	2	2	2	1	4	1	1	1	8	11	21	1	11	23	55	141	5	2	111	78	1	16	105	24	2	122	54	179	35	632	1415	474	927	233	374	646	40	242	4	47	15	414	362	125	139	7
MoNbV	1	1	1	1	1	1	1	1	8	1	60	57	2	3	97	2	4	1	222	3	39	39	1	38	71	82	30	5	191	42	465	230	48	52	13	175	155	137	1540	947	95	8	294	173	74	24	77	130	1713
MoNbW	2	1	8	5	2	3	4	2	1	3	40	100	14	4	3	106	73	61	8	89	23	99	99	42	5	128	33	112	8	64	37	20	339	105	146	31	45	35	536	1178	276	3	6	318	1898	209	239	43	284
MoNbZr	13	41	44	15	24	18	15	22	20	20	20	124	86	24	40	29	37	18	116	116	18	136	56	112	23	28	102	12	90	76	976	257	190	722	26	603	71	646	191	227	638	278	296	449	504	1916	664	1890	164
MoPdPt	608	349	753	473	345	624	350	580	543	619	761	1099	647	601	198	647	280	359	575	955	751	850	1191	217	159	645	2070	252	335	1115	163	600	186	394	1240	990	2529	708	2539	1063	898	530	1124	2076	809	2108	317	593	1000
MoPdRh	175	180	132	133	120	173	229	254	148	158	342	366	342	264	267	294	185	418	490	263	270	326	204	237	286	198	276	587	347	150	93	607	141	1563	643	284	745	1028	1217	63	298	376	545	336	918	447	382	295	450
MoReTa	3	3	4	6	2	1	5	6	3	1	2	13	11	37	5	9	2	27	29	5	1	11	37	37	7	9	10	9	23	3	39	306	321	174	126	111	793	131	1213	132	495	160	462	185	214	73	190	667	9
MoReTi	10	11	33	12	7	19	16	11	12	10	23	19	66	21	12	55	62	12	42	22	70	67	78	14	13	78	43	33	22	36	1083	772	92	226	713	680	730	262	583	589	931	826	397	81	59	542	527	508	16
MoReV	7	5	8	15	5	5	6	9	15	31	18	8	8	27	3	1	4	31	15	3	57	7	45	5	11	3	47	3	15	6	545	121	282	45	482	104	405	45	163	175	880	433	2114	462	258	129	303	186	124
MoReW	4	8	6	7	11	9	4	9	19	12	1	23	58	12	69	26	4	7	21	78	3	21	54	7	60	34	19	5	43	94	1358	1268	462	132	536	48	638	45	1420	895	223	2096	2105	2025	2086	1407	192	2084	347
MoTaTc	30	14	21	13	8	21	9	19	8	9	136	31	16	33	9	62	19	36	14	6	99	4	38	70	64	73	7	35	19	6	198	208	718	162	159	619	953	370	830	1734	611	2032	741	281	238	573	393	385	1235
MoTaTi	2	2	3	1	1	1	4	1	1	3	130	8	10	9	13	14	62	16	18	93	112	2	58	107	140	94	102	131	14	125	39	270	438	1	69	117	933	1	68	290	9	200	21	59	331	2	1123	2076	90
MoTaV	1	1	1	2	1	1	1	1	1	1	45	1	130	11	2	169	14	50	4	1	96	106	130	3	1	1	8	65	11	67	279	20	2115	36	406	189	9	14	195	588	99	1016	2072	87	92	304	3	49	84
MoTaW	2	7	7	1	5	2	2	5	4	3	20	131	146	23	141	139	49	104	27	5	274	93	85	56	111	95	88	211	19	28	28	706	379	148	13	364	42	286	172	81	2106	2084	187	148	2070	196	77	58	64
MoTcTi	27	34	80	38	20	71	34	35	34	27	6	35	192	54	39	107	19	32	81	66	7	30	137	117	32	117	21	23	100	30	281	1774	618	940	219	1080	630	721	343	907	993	285	118	2073	2080	840	354	709	524
MoTcV	17	21	38	20	16	25	14	10	31	12	5	76	17	22	7	59	56	6	95	11	5	184	45	14	9	63	53	16	71	8	243	365	249	93	458	480	36	347	751	838	193	15	114	290	357	805	851	2055	358
MoTcW	48	12	6	21	27	15	8	28	18	8	182	7	21	14	22	55	8	154	9	1	251	7	34	13	77	59	13	128	5	13	90	587	143	894	368	450	1044	307	1104	432	289	400	360	2061	2061	99	876	654	422
MoTiV	1	1	2	3	1	1	1	1	2	2	13	4	24	10	52	1	10	7	4	24	14	29	33	73	73	19	38	16	11	47	415	373	165	195	5	81	852	376	348	216	54	255	112	349	534	332	5	2069	237
MoTiW	16	7	12	17	3	7	9	14	9	5	65	24	126	28	5	26	29	6	24	17	25	23	132	117	2	70	32	59	34	67	148	423	14	124	927	134	521	132	219	33	2069	32	882	889	62	2077	61	1250	153
MoTiZr	17	17	26	13	29	35	27	20	44	21	44	13	9	17	17	136	68	23	195	15	47	22	15	21	38	104	100	67	95	22	441	35	103	609	876	234	171	775	580	676	81	212	2061	477	110	914	343	449	391
MoVW	8	6	3	1	1	4	1	1	6	6	23	15	13	22	4	37	2	3	3	32	21	81	12	9	11	21	3	2	6	26	257	165	231	201	137	159	82	802	20	184	287	2033	18	155	86	13	104	542	17
MoVZr	39	66	83	56	38	35	34	41	54	30	44	252	57	168	185	106	135	46	98	26	39	248	175	211	285	70	80	56	208	13	557	256	52	31	777	1769	1076	19	243	204	1298	789	650	324	732	402	273	107	2050
NbReTa	10	12	10	8	8	10	6	10	5	6	3	6	25	17	4	15	5	4	1	2	2	3	18	25	2	27	2	1	1	2	41	637	45	34	319	88	188	1248	2266	162	337	739	130	305	143	442	181	675	129
NbReTi	30	37	12	10	34	24	19	15	30	20	15	26	20	17	33	71	24	29	43	46	10	35	20	15	77	48	30	20	35	35	102	155	623	134	1848	417	1434	764	369	281	903	58	131	269	601	864	47	344	1898
NbReV	8	17	14	14	11	10	11	27	9	8	6	3	25	24	2	40	1	3	2	2	6	10	11	8	2	61	7	14	11	2	146	268	1513	1625	541	213	690	381	911	1446	254	862	144	223	488	83	141	1915	327
NbReW	7	48	6	8	23	11	13	29	16	16	53	147	33	25	141	31	28	38	13	28	46	174	31	11	119	41	46	8	26	21	382	196	724	467	669	546	1601	734	789	501	510	571	1868	1886	1912	1812	771	715	305
NbReZr	111	110	86	84	106	58	129	94	88	116	223	223	147	303	254	227	543	213	255	254	173	222	170	152	206	168	455	76	252	193	1219	1247	809	330	806	63	870	1187	980	430	624	1922	1841	164	556	1816	1935	1898	1274
NbTaTc	11	38	28	18	19	44	11	31	21	34	10	50	124	8	88	69	4	38	7	8	39	42	59	8	122	48	3	24	4	7	755	114	124	478	668	258	297	487	615	671	826	99	57	506	202	618	1769	288	407
NbTaTi	4	4	8	18	14	2	11	10	2	4	389	7	33	18	132	423	981	20	5	179	341	532	424	105	105	379	1057	241	154	116	375	291	153	80	908	12	62	25	98	338	2	201	815	110	713	56	1048	1882	31
NbTaV	2	2	2	10	2	6	2	2	10	1	108	1	8	27	48	7	69	11	292	4	158	271	17	136	37	201	22	1	240	76	31	230	1009	24	735	201	2044	241	388	24	283	46	13	11	266	14	18	108	1681
NbTaW	2	3	4	5	3	13	4	2	5	3	6	3	6	16	2	163	22	34	21	17	6	1	5	25	5	127	400	23	13	93	475	2	62	83	123	36	387	1528	63	231	194	122	19	139	84	268	378	81	114
NbTaZr	31	38	28	30	28	30	29	37	46	33	97	125	31	33	47	178	38	218	118	46	37	216	37	61	35	128	66	130	95	49	504	99	2288	1682	104	48	556	146	214	198	371	1875	1869	685	534	942	154	364	41
NbTcV	60	20	32	25	25	30	27	35	28	24	49	25	26	9	16	39	44	30	13	26	72	16	26	10	16	77	14	19	8	13	439	406	1381	361	1675	463	192	956	112	434	1339	141	338	1885	267	225	1084	995	139
NbTcW	17	26	38	19	37	28	41	46	17	41	52	67	32	6	17	26	87	27	22	222	47	83	32	15	76	18	50	25	31	105	381	1987	137	843	2524	603	1755	1091	61	1064	554	152	1865	1358	1892	526	1889	1088	74
NbTiV	1	7	5	14	2	3	3	1	4	1	1	17	90	35	20	4	12	3	20	2	86	28	21	179	43	40	19	6	21	18	70	217	24	65	14	239	18	5	432	96	642	166	105	395	9	55	5	31	1682
NbTiW	6	7	5	9	10	11	6	8	5	3	23	15	3	31	86	21	22	8	11	6	24	28	12	26	66	43	11	13	8	4	454	117	456	219	88	503	1303	63	718	274	293	1018	35	47	145	29	1933	184	277
NbTiZr	18	30	11	16	16	22	34	18	30	22	36	50	37	72	31	38	40	51	28	25	34	134	46	24	25	58	31	36	45	19	311	269	54	529	2237	996	1187	59	491	888	1883	200	394	1163	731	1863	1164	531	290
NbVW	3	1	1	2	2	1	1	8	3	5	13	1	9	6	1	24	5	14	7	15	28	3	8	4	1	9	5	34	3	15	130	11	8	5	702	72	11	266	412	172	1918	682	71	158	207	265	124	835	632
NbVZr	20	32	51	31	17	32	32	23	10	16	151	43	204	68	72	104	62	137	22	65	115	43	145	170	46	88	64	83	18	51	57	861	202	107	744	502	270	406	903	127	204	545	294	210	471	1010	888	259	673
NiPdPt	35	39	23	29	13	32	17	48	16	24	27	1	6	22	8	2	1	7	8	32	110	11	3	13	4	5	1	16	302	19	275	4	48	251	213	547	926	141	54	560	5	1939	4	28	278	262	1	17	81
NiPdRh	11	44	47	21	26	31	40	34	17	33	130	52	8	11	20	15	39	2	1	29	171	104	8	12	9	21	85	43	3	8	54	67	947	71	6	406	1165	22	3	146	1029	14	22	1970	20	156	86	5	99
NiPdV	65	128	50	96	50	38	64	52	67	164	50	65	138	165	63	4	37	166	50	87	18	118	83	152	34	4	117	200	102	91	72	358	131	329	361	57	69	4	269	113	97	1950	295	200	79	754	1973	115	755
NiPtRh	39	22	28	11	39	30	40	40	9	22	61	27	274	3	42	9	21	75	25	28	118	28	171	12	110	17	15	52	74	49	9	24	320	587	356	252	23	877	1581	204	42	117	181	361	1990	866	109	5	1987
NiPtRu	253	183	158	142	228	116	123	171	206	240	135	200	9	29	354	94	76	59	136	141	168	173	9	92	299	65	149	33	213	253	1720	1577	1734	779	512	356	199	244	141	207	490	88	279	359	219	687	1143	10	1164
NiPtV	72	98	50	63	121	88	184	75	69	78	114	149	153	53	92	91	176	203	79	189	137	300	108	88	127	77	110	169	134	128	88	17	1398	908	76	437	220	1	458	507	392	1908	265	360	67	333	588	755	251
NiRhV	38	148	43	34	36	47	79	34	50	62	75	220	66	260	113	70	334	74	143	188	72	144	174	98	101	84	146	39	108	147	519	258	76	409	23	260	547	322	817	1349	1957	1161	181	680	114	401	264	253	257
PdPtRh	39	52	38	34	35	26	32	43	22	36	31	45	28	10	21	11	2	29	2	11	1	17	27	14	3	32	1	57	7	13	3	8	216	56	702	1	1728	561	110	19	176	2	5	125	176	70	2694	118	204
PdPtRu	177	289	179	227	208	145	261	202	170	137	262	53	528	245	137	80	312	70	516	45	228	469	180	225	211	259	480	726	671	221	2005	921	146	268	70	798	203	445	935	298	2696	454	600	279	125	436	216	363	67
PdRhV	58	58	49	45	31	74	58	53	44	39	81	67	76	116	70	118	183	90	100	84	97	48	70	94	69	466	210	46	41	35	449	382	493	178	275	1095	275	94	95	339	223	888	88	664	308	994	683	2	18
PdRuW	2544	2548	2536	2562	2555	2543	2562	2556	2492	2552	2562	2202	2129	2158	2190	2165	1592	2262	2111	2279	2688	2677	2685	2686	2683	2686	2677	2685	2675	2674	2497	2566	879	2113	2652	2686	1861	1843	1028	1228	470	2687	744	405	361	2692	2689	818	2682
PdTiV	461	339	336	319	309	405	360	388	362	523	322	434	266	431	573	401	802	666	405	754	658	354	536	467	385	525	565	551	384	515	1148	848	730	908	2041	462	1016	993	456	1661	268	1010	411	2606	2594	912	2604	846	831
PtRhRu	363	314	232	187	278	306	277	274	357	224	204	291	78	81	169	166	80	85	190	61	235	208	26	404	182	163	38	146	411	64	366	915	417	358	329	620	415	1700	798	469	2693	211	1510	457	138	291	210	122	520
ReTaTi	6	4	10	6	9	15	6	11	11	8	6	3	1	2	2	63	2	3	17	5	157	2	33	2	2	35	2	1	37	4	726	530	462	252	369	516	1382	657	752	24	301	59	730	215	169	713	287	475	111
ReTaV	3	11	2	3	6	7	10	5	7	11	8	12	5	4	5	6	8	5	12	27	2	18	2	1	8	3	9	2	13	16	1055	50	243	176	172	693	42	124	973	448	2645	662	260	357	641	2643	29	108	285
ReTaW	8	22	13	11	6	9	9	4	11	9	4	74	51	60	35	43	3	22	26	62	26	106	30	42	255	31	4	9	36	71	23	611	1122	323	292	152	1221	789	263	953	126	371	1037	743	109	897	744	2645	924
ReTaZr	73	79	75	100	100	61	140	80	141	103	108	164	128	195	212	148	319	153	176	269	92	106	129	166	171	109	257	130	127	243	1104	747	1620	483	437	108	615	527	943	493	525	309	2641	1017	854	2654	615	2637	950
ReTiW	29	86	22	27	25	17	44	19	15	50	14	198	34	102	6	53	117	5	26	590	36	201	48	121	15	46	103	4	8	469	1363	1085	148	1286	784	219	176	242	396	1161	2615	629	235	2617	2596	2617	286	2616	700
ReVW	40	45	26	22	10	27	31	23	22	14	89	19	31	59	11	86	263	198	74	9	116	13	96	99	22	232	56	35	73	59	101	1332	613	604	16	66	3	54	176	284	2671	2673	2675	823	426	672	95	237	2665
TaTcTi	33	49	24	32	25	19	18	41	47	18	5	59	49	25	23	4	6	75	87	30	5	27	47	147	23	3	9	32	138	9	126	37	586	77	116	681	148	629	454	1318	353	279	2586	506	682	68	140	432	275
TaTcV	92	27	21	13	18	14	10	7	24	11	128	14	10	25	71	3	5	18	34	16	114	18	12	33	52	4	20	11	27	14	694	707	400	505	295	274	278	793	297	993	186	149	131	2595	225	86	57	124	444
TaTcW	62	28	22	6	9	19	10	13	12	33	217	107	50	14	48	69	5	72	49	221	225	80	29	20	12	60	23	55	36	76	809	620	745	92	421	661	198	243	629	964	22	856	1036	9	854	80	253	680	569
TaTiV	1	1	1	2	1	4	6	9	4	2	21	7	8	10	55	4	4	21	5	18	10	11	19	15	44	33	43	74	35	17	9	186	95	195	497	180	1328	22	120	308	27	6	192	303	22	20	69	267	52
TaTiW	15	15	16	10	3	9	2	6	7	9	17	61	144	11	29	150	2	61	16	25	19	81	272	112	28	86	5	45	22	61	147	854	237	199	161	135	1544	121	308	15	535	117	534	111	15	27	65	29	941
TaTiZr	17	33	21	39	29	39	34	30	33	31	10	29	41	58	27	94	29	55	177	53	18	36	41	21	39	64	33	50	139	88	313	579	482	245	1314	717	348	614	259	543	820	112	591	927	361	184	126	99	497
TaVW	7	2	6	1	1	1	5	8	3	3	37	20	26	3	6	3	28	31	10	16	42	20	9	1	12	8	12	11	28	11	493	272	235	199	734	489	619	89	72	438	117	16	179	229	461	736	77	81	682
TcTiW	40	34	30	42	26	29	24	49	39	56	39	181	119	33	8	36	23	296	69	497	50	140	27	529	24	267	176	196	91	470	29	129	1689	177	776	284	667	381	777	1091	1239	916	831	2589	936	2587	346	319	594
TcVW	122	16	14	11	26	19	30	19	23	25	85	22	65	18	220	85	55	19	82	196	69	40	69	43	172	126	25	106	54	162	738	671	872	776	159	620	1052	273	78	1404	1151	2578	108	285	2590	2582	596	2597	514
TiVZr	30	43	32	27	46	31	51	36	46	28	263	150	19	51	159	235	100	94	221	3	223	244	117	109	143	42	325	73	195	490	248	323	54	193	56	546	559	1071	206	1171	730	330	185	2632	78	854	689	772	909
[truncated: 21 more columns]

## Sheet: 4(c) Ranking index(AFLOW)
HEAs	ERS										NMF (type 1)										NMF (type 2)										SVD (type 1)										SVD (type 2)
	time 1	time 2	time 3	time 4	time 5	time 6	time 7	time 8	time 9	time 10	time 1	time 2	time 3	time 4	time 5	time 6	time 7	time 8	time 9	time 10	time 1	time 2	time 3	time 4	time 5	time 6	time 7	time 8	time 9	time 10	time 1	time 2	time 3	time 4	time 5	time 6	time 7	time 8	time 9	time 10	time 1	time 2	time 3	time 4	time 5	time 6	time 7	time 8	time 9
AgAu	2030	1238	1841	1969	1836	1701	1919	1678	1956	985	191	246	318	203	667	100	525	309	325	160	187	174	151	202	184	102	172	164	463	289	1879	125	1	1	104	37	204	11	302	4	2779	2780	1286	178	2780	2769	540	432	2778
AgAuCu	2248	2097	2003	2041	2227	2292	2296	2312	2259	2141	1475	976	555	894	1047	1474	771	1171	1078	607	795	1035	794	941	975	1335	508	1586	1109	1442	15	79	3	27	11	1254	290	94	30	147	1218	381	2408	1033	2331	2361	2474	135	2437
AgAuPd	256	468	429	417	456	1016	676	597	448	545	125	44	69	78	36	75	93	96	33	225	112	23	86	26	40	65	74	103	20	201	202	36	174	376	420	205	66	29	38	151	2447	2448	12	738	2415	2374	834	178	1355
AgAuPt	472	494	728	621	886	647	464	942	635	574	30	163	233	62	88	244	97	84	113	163	16	131	184	79	74	99	104	116	37	156	12	77	693	1253	1544	675	118	573	78	204	2445	2422	2443	1619	577	2423	2462	2463	2409
AgAuRh	2252	2003	2213	2206	2203	2285	2247	2195	2144	2270	29	43	195	90	25	90	85	43	42	34	10	30	162	78	21	107	71	57	36	25	1749	222	735	521	272	1503	139	305	32	1656	2365	322	2444	1341	657	2424	2404	120	2417
AgCuNi	2318	2299	2306	2313	2302	2325	2331	2323	2334	2313	1	22	22	24	1	10	2	1	9	1	1	9	16	19	1	10	2	1	1	1	190	89	29	87	28	641	98	615	98	380	2224	2173	2255	154	2268	2196	2183	2213	2220
AgCuPd	2071	636	1051	2037	704	1537	1362	1795	1118	1256	32	18	37	215	39	15	14	65	30	96	40	28	25	211	20	14	13	44	118	98	761	158	397	557	480	1393	213	47	549	225	2436	2444	2445	1517	25	2437	2514	776	2488
AgCuPt	1387	2074	1612	1845	1824	1941	2126	2128	1457	1682	38	33	35	40	17	84	28	41	70	101	75	21	88	89	12	108	69	34	49	77	539	24	442	302	224	140	73	115	63	1481	2482	2466	28	2429	2371	2530	2376	1383	441
AgHfZr	2168	2190	2038	2247	2255	2131	1961	2196	1904	2200	398	491	434	430	460	865	1867	484	294	429	427	451	481	382	360	565	2355	461	268	329	925	507	1745	981	172	452	642	1509	1369	742	2064	631	681	1099	1057	196	554	1385	768
AgPd	1124	851	1866	1260	1551	349	526	929	1307	1205	5	45	5	118	3	162	34	2	81	32	8	43	3	78	3	235	27	1	89	28	162	55	70	218	52	48	225	9	10	4	749	2776	1291	518	49	699	3	1113	2773
AgPdPt	1972	2056	1620	1619	1419	830	1809	1480	1669	1884	45	16	61	95	39	154	66	106	45	50	49	48	34	101	25	112	43	77	39	33	942	158	1460	283	79	362	280	43	2779	167	2461	2480	2459	730	29	1136	2394	1421	939
AgPt	1753	1039	1428	974	1170	1439	1581	1013	1307	1094	68	66	101	24	35	86	19	15	111	14	53	71	73	14	30	117	10	14	63	42	277	59	125	16	362	260	47	36	13	6	2776	760	546	600	290	831	2780	7	2773
AlCrMn	987	1205	1406	1076	1167	2040	1380	1574	1776	1650	780	735	843	726	568	788	864	572	452	784	587	775	498	581	771	645	428	407	400	380	124	1065	81	384	955	1210	296	418	322	247	802	418	352	528	329	684	911	918	569
AlCrV	113	496	164	224	326	176	136	125	154	144	505	704	736	489	797	619	735	473	543	489	668	833	1441	555	1227	766	589	824	1257	435	919	982	1557	2016	232	754	660	295	994	326	2522	2508	2509	2522	1135	391	2520	733	1147
AlCrW	167	781	102	343	477	234	182	332	344	92	761	631	659	582	204	213	285	734	352	167	408	540	405	408	153	162	316	1272	393	141	1433	603	1638	606	415	50	420	1505	88	918	663	555	807	2457	702	527	440	163	1130
AlFeMn	1356	1810	1124	1020	1219	2041	941	1395	1175	1225	637	767	883	512	400	703	1007	766	571	670	363	557	681	335	335	555	645	473	373	538	574	1629	963	544	781	847	128	390	471	1528	1559	874	555	1528	371	685	1918	1090	988
AlHfTi	1832	2142	1981	2172	1988	1834	2029	2143	2301	2207	473	555	647	619	696	746	579	604	653	570	377	497	521	523	769	700	479	558	588	499	680	2119	1714	1018	133	646	1631	1418	902	610	688	1548	650	499	713	239	2079	106	1179
AlTiV	737	680	664	1448	1659	495	698	809	1856	695	650	484	677	881	1034	682	572	620	622	722	609	684	540	1151	991	865	804	1032	967	1034	460	482	1322	898	876	47	541	415	42	593	191	2549	1517	1334	811	478	2557	2524	815
AlVW	65	99	121	229	272	55	73	126	460	113	773	448	634	835	178	200	215	187	1026	396	663	430	199	771	156	201	184	177	1206	321	619	1299	350	1624	1168	942	579	527	377	323	2532	1175	2532	580	334	1209	194	780	545
AuCu	2105	1113	1886	1591	1575	1554	897	1890	1762	1747	56	641	89	261	283	8	184	849	59	16	167	266	201	449	248	55	244	303	628	267	48	20	37	1186	305	31	444	68	110	7	2780	561	2772	1284	785	2778	1165	41	1012
AuCuNi	1604	2247	1920	2196	2000	2074	1975	1954	2095	2047	12	1	1	6	1	2	29	47	1	1	4	1	1	1	1	3	18	68	1	1	11	76	308	1275	57	438	63	38	548	466	188	2253	2188	415	10	2137	1024	750	306
AuCuPd	1063	842	419	734	776	227	902	529	952	357	41	12	7	202	109	57	128	125	8	52	38	6	10	180	46	100	133	100	24	36	1184	7	79	7	259	447	164	39	1087	227	2411	2429	134	439	43	2455	2486	2494	482
AuCuPt	802	236	520	1057	765	329	510	510	817	620	29	47	74	44	11	62	27	61	4	21	35	32	36	82	20	33	8	8	3	23	100	526	1020	178	6	692	143	249	96	121	2434	283	56	2408	2460	834	101	121	2428
AuCuV	2286	2267	2208	2306	2291	2208	2266	2286	2302	2251	109	125	80	156	49	332	119	378	125	143	216	280	264	547	46	312	212	407	240	254	85	643	1641	441	32	742	148	163	542	105	77	301	54	29	444	37	1525	69	222
AuFePd	1975	1676	2077	2091	989	1756	1326	2106	1996	1788	103	127	165	80	231	111	117	233	123	69	104	111	192	99	226	128	120	257	111	74	1048	2189	731	522	1429	1137	599	299	689	152	230	966	492	133	874	642	1441	352	190
AuNiPd	414	558	448	400	490	1268	333	967	1854	318	19	23	36	88	12	70	51	46	30	11	9	13	29	87	12	47	37	39	30	15	142	313	602	1203	328	230	115	379	1054	134	628	2123	16	952	337	433	36	51	280
AuNiPt	1399	598	514	1143	261	418	406	740	330	1128	37	84	46	40	34	20	33	68	106	24	39	52	18	51	55	41	8	59	71	66	520	1102	624	190	66	139	77	195	2012	321	22	559	108	257	1039	2168	111	27	87
AuPd	404	321	597	620	551	370	532	200	367	239	8	74	29	96	3	29	9	20	66	62	7	79	66	110	2	55	41	12	34	45	755	24	97	11	188	1101	1301	30	1886	642	403	44	89	56	499	2779	2779	1391	1220
AuPdPt	52	37	62	105	52	138	57	53	115	41	47	36	50	119	50	104	48	35	56	28	33	39	46	115	270	78	47	22	37	20	14	61	48	467	1605	581	127	172	242	856	156	84	274	2459	1155	21	1504	2462	155
AuPdRh	848	304	530	1579	1226	1092	1173	1751	1556	345	38	55	32	65	24	85	40	39	83	45	29	39	26	50	33	62	34	31	70	47	1664	324	333	911	905	525	699	1378	1256	1518	740	2470	2444	289	2447	2397	2431	985	50
AuPdV	2038	2206	1903	2283	2260	2273	1494	1876	2073	2074	90	180	132	84	89	60	123	159	134	77	77	105	98	73	202	73	77	138	100	58	1711	219	282	903	2513	470	226	186	459	477	733	269	990	252	183	1523	497	354	1076
AuPt	163	451	397	364	530	337	599	455	175	240	91	43	151	36	42	38	32	33	105	36	31	30	63	31	41	23	43	25	61	19	253	570	3	10	19	540	344	2778	1853	1232	2779	2764	1141	459	1477	2781	2780	2778	282
AuPtRh	1277	1186	1239	1342	778	1540	791	372	843	664	78	32	38	80	61	37	43	33	21	56	65	38	21	70	53	64	35	49	31	56	713	141	140	462	737	1150	48	678	1056	126	110	286	182	224	2427	40	2485	1457	733
AuTaTi	1099	1145	939	794	844	908	792	1170	1005	1169	447	485	435	478	519	414	1494	261	447	434	385	336	424	279	547	337	1513	348	495	283	674	1028	1140	181	682	579	882	2276	1500	221	564	148	137	191	906	854	585	105	240
CoCrIr	140	279	268	168	146	368	83	136	100	135	58	135	76	85	42	50	81	60	41	79	41	122	58	80	22	31	59	57	49	143	60	39	1546	1713	437	560	2508	511	2770	155	1722	1723	1359	17	420	1535	485	303	607
CoCrNi	215	126	233	102	363	140	386	103	195	98	142	96	55	68	52	79	102	65	32	87	75	67	51	84	57	66	106	47	48	62	1428	127	198	201	216	1216	90	287	224	860	141	355	1150	70	571	1059	556	511	405
CoCrPt	218	135	187	236	116	121	273	125	125	109	115	82	158	70	91	100	188	55	59	108	113	72	181	58	62	79	193	45	118	84	503	386	528	114	488	472	401	2066	549	78	2572	773	377	2596	413	428	175	2630	2633
CoCrRh	287	303	538	334	446	681	275	228	868	761	118	82	93	48	65	54	112	88	100	47	111	61	93	35	39	39	87	187	47	34	54	701	1066	223	280	350	281	274	923	148	495	357	75	2644	49	2578	774	57	301
CoCuIr	129	137	86	151	127	81	137	83	167	138	42	111	86	93	68	188	54	172	103	142	19	86	48	73	71	120	39	153	105	177	2774	159	191	159	61	458	135	33	213	472	388	280	808	631	230	1534	46	175	128
CoCuNi	203	98	235	288	130	140	101	185	197	409	19	4	65	65	58	64	26	37	23	80	39	31	73	17	29	43	21	31	18	93	104	167	167	333	778	170	64	57	793	415	109	577	16	785	89	1218	114	385	677
CoCuPt	33	190	42	139	152	172	121	80	45	125	20	38	39	28	16	6	24	48	22	5	71	46	63	89	39	57	39	7	19	60	161	77	19	523	143	41	296	627	706	225	194	2588	2563	9	52	130	1077	2575	2537
CoCuRh	98	104	46	59	61	48	96	39	34	106	25	2	10	17	45	14	26	9	8	61	16	2	25	24	45	11	1	12	30	47	99	1015	360	675	1373	241	22	950	373	59	217	596	1178	477	59	180	2537	266	832
CoCuV	2233	2265	2297	2278	2310	2315	2280	2319	2294	2294	64	36	101	103	26	73	40	49	48	36	48	50	62	108	16	43	29	34	42	24	1698	253	387	184	1315	67	16	357	131	143	485	446	2567	780	629	2519	416	45	2560
CoFeMn	615	1282	979	732	1266	523	1613	774	1276	561	142	170	70	160	156	132	356	62	377	144	158	160	118	165	137	119	316	172	371	131	1057	1284	2726	289	507	1818	2063	587	288	2329	110	1258	1749	1905	602	1446	851	686	502
CoIr	121	81	40	52	51	30	32	125	62	89	95	377	87	68	77	141	107	231	137	57	65	105	71	57	71	71	126	178	62	36	14	310	489	14	111	385	313	19	954	829	234	2774	617	217	145	474	163	221	645
CoIrMn	1279	1192	1497	1455	1569	1753	963	1220	1775	2191	211	91	160	112	227	271	238	216	167	302	272	189	246	277	198	227	205	242	324	588	698	1702	898	1407	445	362	145	1844	1233	167	1303	85	320	1078	859	889	1305	1789	833
CoIrNi	34	21	41	34	32	61	30	29	24	34	196	115	144	216	146	175	120	65	291	213	156	121	135	211	144	143	137	162	207	185	812	384	404	98	207	809	51	580	644	97	158	86	25	3	92	249	54	300	26
CoIrPd	30	42	25	27	20	30	22	23	34	21	109	55	52	133	128	166	149	125	132	66	85	185	79	102	105	103	132	113	129	146	1153	1485	476	1156	189	114	234	126	303	335	1005	1817	49	68	123	148	1695	1740	112
CoIrPt	26	30	40	22	24	18	28	26	16	30	211	215	174	120	39	80	363	128	136	157	160	160	186	127	43	125	340	173	173	165	301	98	578	59	472	146	105	832	184	269	145	491	84	7	145	69	13	220	97
CoIrRh	24	37	37	21	30	34	51	29	32	27	122	260	185	212	134	146	409	237	131	110	194	186	342	142	135	134	382	202	93	91	128	1538	1483	234	1293	556	277	246	303	356	57	730	87	1859	765	244	16	7	113
CoMnNi	1880	1252	1166	1723	2231	1973	1158	1637	1982	2056	175	201	323	161	242	217	582	477	226	438	187	183	463	169	241	174	603	572	222	489	1691	598	264	2094	227	806	792	640	1020	395	183	661	21	1778	352	492	895	742	1009
CoMoNi	156	138	401	139	124	426	123	303	172	437	44	84	118	46	81	83	54	192	57	138	52	61	120	49	150	71	46	152	51	129	865	1625	1932	734	220	748	1052	408	440	977	453	1645	808	2092	882	2083	2194	1641	1681
CoNi	62	33	40	54	42	37	103	36	30	25	55	84	211	191	53	67	37	124	17	80	77	64	89	126	194	94	41	69	95	59	11	244	12	777	17	17	1366	15	10	12	954	3	50	34	38	1	179	2772	176
CoNiPd	27	53	29	26	23	30	27	54	23	32	86	103	153	50	115	133	79	148	114	99	56	122	214	63	97	170	94	159	106	65	1103	469	81	279	504	167	1261	384	324	1281	56	2197	14	683	163	775	1428	34	31
CoNiPt	25	17	15	33	17	33	24	27	28	29	212	67	54	171	152	101	166	150	165	131	194	182	142	171	149	236	138	198	202	230	1640	102	756	597	960	1042	757	921	569	851	196	14	109	20	364	44	43	59	1228
CoNiRh	19	28	46	21	34	45	22	55	29	34	168	106	229	248	324	224	213	242	121	267	173	161	208	320	325	186	187	386	104	316	427	63	1688	1150	1314	460	116	1287	905	640	496	611	2	48	2	33	93	13	28
CoNiV	1869	1985	1687	2034	2049	2291	2166	1315	2081	838	55	72	50	75	148	112	70	66	30	168	35	58	50	47	162	142	66	174	92	227	109	70	626	57	190	1618	39	1014	839	436	525	226	682	133	37	1540	871	944	1316
CoPd	93	415	251	138	212	443	494	150	195	246	37	27	70	59	100	16	66	32	48	26	36	13	78	32	49	32	45	26	17	26	423	2	149	93	941	91	1175	29	667	98	259	67	22	26	2781	7	198	430	20
CoPdPt	35	27	23	27	25	22	24	37	31	47	43	94	43	27	70	252	27	42	75	152	55	82	115	146	82	604	22	63	116	144	1353	122	1285	571	289	1665	801	257	2015	787	2605	770	9	23	1086	1038	2591	2611	189
CoPdRh	31	20	11	13	25	24	22	20	28	35	69	122	44	95	118	95	131	167	145	64	149	91	122	101	121	85	123	138	153	72	263	499	69	46	366	75	40	140	734	181	107	64	822	65	2546	175	302	40	32
CoPt	40	30	45	38	38	71	149	117	35	56	13	47	91	83	100	109	46	78	61	17	40	112	56	51	73	71	52	92	53	46	3	2602	76	542	310	38	2510	8	1181	692	36	2776	163	221	481	107	229	859	524
CoPtRh	15	21	33	19	16	15	16	17	19	25	185	158	41	100	95	99	119	137	55	192	198	184	186	207	121	112	126	196	187	251	399	1011	1311	130	448	177	129	74	213	51	18	2598	46	530	10	155	1238	13	70
CoRh	95	89	77	113	102	101	37	105	42	48	71	22	84	124	188	88	94	24	164	102	51	62	52	117	72	163	66	93	42	57	263	11	74	27	9	5	659	476	4	859	21	750	291	42	22	8	115	1798	55
CrFe	226	309	218	603	286	352	372	609	594	940	86	37	59	11	116	37	142	62	64	38	91	117	197	239	148	671	160	156	139	153	110	331	37	158	30	28	52	11	117	371	14	478	458	1039	1303	525	2770	808	1095
CrFeIr	126	73	214	113	98	75	114	108	81	108	163	173	159	140	133	178	194	199	111	148	152	152	110	114	106	325	140	184	120	113	1441	222	806	1447	115	762	1408	188	809	775	11	590	21	1390	1033	1153	561	1017	1504
CrFeMn	1739	2160	1275	936	1602	1921	1418	2101	1836	1552	51	95	158	469	213	107	290	80	182	145	241	150	112	395	443	188	170	87	294	131	485	341	1212	465	1255	523	188	1387	107	509	1882	845	349	997	110	736	829	709	1779
CrFeMo	48	39	21	140	40	60	108	129	42	80	45	43	52	36	17	30	245	38	40	29	28	124	108	81	59	32	355	12	38	65	69	41	309	848	5	610	99	272	1077	86	120	742	1107	402	277	1528	599	287	22
CrFeNi	51	34	26	39	91	74	76	153	35	59	183	170	251	224	204	260	191	170	264	167	157	135	459	306	165	229	303	142	317	138	1203	909	1233	708	1551	1434	1203	1047	472	1269	327	215	665	457	271	93	995	259	1954
CrFeRh	183	323	203	238	100	97	394	369	320	176	208	228	179	169	179	159	175	184	180	195	194	233	172	144	153	166	126	155	210	161	212	1155	862	918	346	320	2150	569	1334	542	950	372	52	1431	77	1903	405	866	1830
CrFeV	62	85	113	46	116	110	80	179	123	82	48	35	456	84	32	26	31	36	38	9	298	420	541	295	276	289	370	90	146	558	1230	789	223	207	1213	815	1530	487	1200	204	1823	1967	1917	2010	28	635	732	402	759
CrFeW	135	74	112	155	44	55	100	41	57	85	37	23	36	78	47	10	38	48	29	15	30	8	14	95	43	4	43	70	23	37	1260	192	574	1280	769	252	125	113	259	135	308	803	365	1210	375	665	59	564	178
CrIrNi	97	38	111	36	23	34	74	31	35	43	151	38	38	22	67	89	53	35	33	101	93	85	31	22	91	59	49	29	22	72	181	525	170	1694	446	55	361	326	247	587	1090	639	1888	330	349	653	850	249	843
CrIrPt	29	61	21	43	25	39	29	27	18	17	146	86	104	73	66	86	41	159	95	87	139	51	104	62	66	64	24	119	74	97	525	423	555	851	322	501	759	51	227	90	500	3	441	1429	1796	313	187	1844	105
CrIrRh	90	84	31	39	56	35	26	40	81	44	95	42	66	49	44	82	61	48	62	90	121	36	52	43	37	61	66	43	51	48	687	512	2132	773	997	1031	81	237	503	319	1134	383	1242	718	593	1250	1158	332	157
CrMn	1395	1480	905	1470	784	1161	1195	1322	1038	1476	253	173	77	158	145	168	195	194	16	150	288	119	48	584	1211	189	246	274	282	425	171	359	2781	1482	139	212	120	193	30	637	131	6	536	483	679	651	185	418	852
CrMnMo	75	98	53	83	97	47	79	103	56	103	23	46	9	18	41	43	44	18	26	31	16	124	9	40	82	25	39	38	109	42	82	308	256	313	660	250	701	267	1248	477	24	868	526	143	20	430	60	53	35
CrMnV	108	392	115	253	67	144	216	106	82	97	58	35	7	13	44	41	3	63	12	1	57	229	12	5	151	430	337	67	522	158	252	881	16	1207	1032	123	34	792	454	293	12	94	303	38	116	20	359	40	7
CrMnW	176	220	103	157	63	142	120	55	56	126	6	55	30	12	20	1	1	4	1	14	13	77	9	4	21	1	2	3	1	21	37	674	377	863	855	653	296	155	40	41	10	7	56	418	239	345	1005	890	141
CrMo	110	77	99	64	70	66	96	48	83	119	17	20	51	9	19	10	21	43	57	11	570	151	646	57	28	9	396	17	107	338	117	7	20	22	741	31	1068	790	253	103	25	55	52	713	297	53	368	128	106
CrMoNb	3	7	4	13	3	4	2	3	2	6	74	99	135	60	94	49	33	98	46	197	65	84	278	76	118	302	57	62	25	227	281	2337	1218	904	425	207	285	582	36	849	109	138	30	69	1056	241	53	137	7
CrMoRe	22	23	20	31	22	15	17	14	20	25	226	134	105	106	141	209	117	152	152	166	247	124	106	126	146	258	130	129	139	156	301	609	985	1915	304	414	287	280	840	894	202	1090	300	1457	371	549	2099	2231	1017
CrMoTa	2	7	13	5	5	3	7	6	7	6	62	89	96	22	30	45	55	3	39	69	62	62	208	54	99	73	31	7	27	87	1894	1021	850	942	2775	142	50	88	852	106	260	323	10	309	2233	59	136	84	4
CrMoTc	22	13	18	22	13	21	50	15	12	21	228	314	164	182	291	213	280	169	347	305	180	338	189	283	267	199	582	164	228	261	1734	263	2169	1297	978	1346	1244	1850	1658	534	949	624	312	1158	88	779	104	1499	528
CrMoTi	11	12	19	8	24	12	9	11	12	9	43	15	138	97	52	62	39	83	16	58	42	22	98	58	63	57	25	26	32	153	587	402	382	850	731	73	436	927	2206	89	436	2295	35	268	499	122	2275	99	86
CrMoV	1	2	1	6	3	2	5	5	3	4	1	15	4	80	66	162	105	73	40	11	37	75	12	307	155	412	172	37	151	53	563	30	83	1041	132	184	123	1491	454	855	664	132	2204	537	274	197	232	4	2235
CrMoW	1	3	3	3	1	1	2	3	2	4	54	71	66	101	14	52	76	81	42	98	71	161	502	250	47	180	26	96	46	270	99	571	728	2762	852	335	159	2257	159	1435	2233	47	6	95	101	237	502	74	956
CrNbTa	5	8	17	7	8	8	8	2	6	9	38	32	97	13	90	24	126	2	43	59	44	60	78	6	98	77	103	2	51	77	856	327	1658	454	2021	96	327	687	1363	234	100	36	7	37	2121	69	1352	419	34
CrNbTi	14	31	25	17	34	21	18	21	24	17	59	83	31	90	27	1	53	108	9	47	284	78	38	47	68	68	101	71	13	54	157	105	531	135	658	978	496	701	489	1247	16	463	580	192	442	2096	123	21	766
CrNbV	9	5	5	4	4	3	6	7	10	8	93	15	33	48	27	45	79	21	48	156	67	46	44	39	31	46	63	16	47	95	41	298	59	1144	220	96	691	271	647	717	64	1191	420	236	2141	23	77	2185	164
CrNbW	5	5	4	11	4	4	5	8	6	3	33	91	66	64	62	69	45	61	27	94	52	72	62	83	55	34	16	135	42	65	723	61	179	172	132	149	91	1326	417	227	193	287	68	356	1253	584	54	9	5
CrNiPt	118	127	49	35	42	69	53	137	34	35	20	177	39	47	34	65	125	120	130	35	30	152	69	41	36	56	84	88	95	41	1427	908	80	1006	1036	156	2401	1068	461	9	1393	696	1081	1164	398	2102	379	2204	2149
CrNiRh	314	199	123	155	20	109	58	63	89	140	40	82	47	35	50	128	60	57	65	97	48	53	40	30	51	161	39	48	53	64	574	791	310	481	1482	81	171	2085	310	760	2121	9	2121	418	129	312	2089	136	1268
CrPdPt	947	509	208	1012	462	300	201	282	462	743	81	40	68	75	67	357	73	70	185	79	62	74	46	66	64	295	78	52	145	57	486	1252	472	495	283	216	45	312	530	156	402	967	329	1043	2633	1152	23	38	767
CrPtRh	51	79	90	110	31	40	54	37	43	62	94	39	117	79	67	52	69	113	119	89	78	67	93	65	68	50	49	92	81	56	854	139	213	1082	411	749	263	678	465	223	343	224	1403	2586	988	826	2616	121	2622
CrReW	21	22	22	28	12	19	6	26	31	22	164	73	142	148	86	155	159	174	56	121	165	71	117	279	74	169	150	167	61	131	301	364	672	1246	87	181	714	248	2109	1333	2639	2640	402	2635	492	612	419	546	932
CrTaTi	72	25	21	23	66	31	14	43	19	23	38	8	10	15	18	12	85	6	11	35	86	3	79	52	59	37	197	51	1	38	167	989	1065	1335	74	1745	867	111	1110	10	13	97	2628	129	341	1117	2619	876	2612
CrTaV	12	9	10	26	13	9	6	15	5	14	65	6	3	126	81	14	3	32	16	30	48	5	35	147	127	24	14	18	6	24	125	266	1418	556	55	656	51	141	310	388	2635	2612	213	7	137	2639	2644	108	405
CrTaW	3	13	4	5	9	8	10	8	5	9	61	66	28	103	93	45	93	89	45	53	79	171	72	234	82	25	78	163	89	27	134	128	86	2611	29	1287	341	182	964	38	2	2628	2639	435	1730	2598	211	1	2607
CrTcW	23	14	16	26	18	16	59	25	21	12	104	212	216	321	194	234	187	87	241	172	168	263	202	319	190	142	170	101	272	149	430	198	515	680	342	716	1617	1099	383	414	540	862	979	1497	643	146	871	524	755
CrTiV	20	22	28	20	42	31	23	27	30	17	113	28	116	6	54	32	76	1	93	113	303	23	150	1	51	16	42	20	100	59	575	40	113	1780	936	41	151	395	343	2006	2638	2645	829	715	446	101	1596	665	9
CrTiW	27	24	23	16	26	19	10	16	10	14	89	102	137	57	26	28	19	73	48	165	55	95	69	79	78	2	20	64	11	177	75	521	286	533	228	283	1325	298	298	68	1618	199	1148	740	964	2599	2572	3	1090
CrV	115	48	107	131	52	73	150	26	107	127	13	21	14	17	70	83	23	30	20	70	173	541	1012	443	689	1180	341	585	548	949	12	2628	8	3	229	51	11	12	13	1257	2779	707	26	946	1	43	861	27	1
CrVW	4	2	5	10	5	4	8	8	6	5	110	50	69	5	43	218	60	29	126	30	92	82	50	83	34	387	41	27	82	16	910	780	696	602	194	30	1117	239	441	86	2625	2612	82	2611	1711	886	30	2634	65
CrW	31	31	110	35	80	165	457	67	79	76	17	1	7	1	16	4	16	1	1	54	16	1	6	19	84	8	21	1	5	35	203	24	189	2209	599	2778	67	65	159	416	293	5	254	2779	926	649	19	2	25
CuFeNi	377	185	282	590	404	244	497	310	396	221	11	8	290	11	15	180	40	35	53	13	13	27	347	59	11	115	24	35	39	67	142	1450	354	216	370	222	492	608	60	282	16	260	82	75	416	924	448	113	167
CuFePd	1331	904	748	840	628	1041	804	266	716	841	187	79	263	64	61	101	31	56	79	46	155	62	206	72	29	277	50	34	86	37	1447	801	1302	525	1421	586	979	467	403	326	29	606	358	241	498	1502	209	514	9
CuFeRh	224	63	54	64	216	132	160	189	366	125	252	102	210	293	309	251	208	218	400	308	342	268	220	223	314	253	198	230	426	236	1052	138	275	1794	1477	120	1365	1067	376	233	32	1900	143	1689	332	777	233	527	37
CuIr	331	108	114	241	155	145	166	127	110	187	61	39	144	63	43	15	23	62	15	291	24	31	27	6	11	6	20	65	16	41	28	419	23	35	169	112	20	749	249	61	576	203	751	798	792	2776	120	1014	298
CuIrNi	58	91	47	70	58	144	33	76	44	102	13	15	24	51	10	115	65	4	25	49	33	4	37	31	40	86	52	1	55	99	386	56	438	1090	111	72	68	67	270	390	640	1444	112	948	52	165	72	226	190
CuIrPt	46	70	33	104	65	105	33	93	49	57	2	46	88	25	10	92	9	14	18	44	4	48	61	68	71	85	9	54	27	40	1067	712	25	329	73	719	281	150	630	161	1070	322	1260	2	86	153	1667	1068	1498
CuIrRh	30	12	37	54	31	46	35	41	23	23	48	44	16	12	13	630	41	35	51	4	50	31	82	39	26	595	78	28	26	2	128	235	620	114	82	36	171	48	400	97	1793	1695	738	1727	399	203	996	586	1683
CuNi	599	1138	282	331	377	145	299	341	204	246	9	18	1	9	1	9	1	8	20	4	8	8	1	6	1	14	2	19	2	1	44	201	217	394	1558	3	12	96	10	740	165	48	2778	781	4	214	33	16	351
CuNiPd	109	82	109	84	41	76	103	99	93	113	21	23	2	23	15	8	37	20	36	46	35	15	1	10	15	5	3	10	23	24	26	313	469	137	292	255	46	1308	243	673	297	2178	384	1991	62	325	62	79	749
CuNiPt	10	12	13	16	15	11	18	17	11	15	2	6	17	14	11	16	30	25	15	39	7	46	33	54	86	19	22	30	19	29	411	404	109	403	773	508	882	128	387	1939	2070	14	627	1	41	257	1150	11	305
CuNiRh	28	35	56	28	17	27	40	29	18	27	23	14	33	24	57	43	38	29	29	16	6	16	21	12	24	55	83	13	11	19	628	573	580	214	1397	8	383	373	218	30	17	193	2120	1705	58	1597	2000	83	1124
CuNiV	2068	2200	2257	2219	1151	2192	1874	1811	2020	1834	47	53	137	34	161	90	29	33	38	53	26	30	118	28	130	70	37	29	15	31	978	1208	623	23	165	282	59	1688	490	31	1508	906	2195	301	147	1384	940	488	2201
CuPd	67	136	208	139	196	150	189	155	108	110	29	56	8	1	7	71	36	31	66	44	38	3	25	1	11	21	29	27	108	34	30	30	1008	18	575	39	46	70	797	2779	1623	270	1212	928	66	1007	245	8	30
CuPdPt	33	21	16	25	21	25	26	24	38	26	35	22	80	63	25	34	58	67	49	64	40	33	181	84	61	44	55	53	25	71	38	811	234	316	228	85	406	1694	379	97	1137	319	888	2546	2543	22	310	1556	294
CuPdRh	201	180	93	129	54	124	128	233	210	200	27	24	36	45	58	32	18	19	6	44	11	17	100	87	23	28	17	21	4	18	2042	59	511	142	69	203	172	527	1397	603	7	307	55	17	631	126	1165	2540	494
CuPdV	576	1602	1255	1389	1139	1958	1067	1920	1231	1689	64	27	57	35	126	77	72	63	55	25	86	21	42	103	59	103	50	38	30	68	965	182	680	34	150	412	389	510	221	361	2548	26	825	647	1395	2512	687	124	2530
CuPt	71	66	57	102	45	43	30	29	41	33	28	42	28	122	34	34	25	15	17	18	18	10	29	92	18	42	69	34	11	30	2778	2001	1933	608	132	11	67	48	1	415	563	320	485	1267	392	102	2781	2776	2781
CuPtRh	18	19	25	20	21	13	18	32	22	21	29	90	39	25	47	22	58	27	23	29	38	99	28	17	30	54	45	55	15	51	1345	218	323	376	419	121	42	344	445	957	529	136	890	299	1171	442	190	203	777
CuPtRu	547	141	369	161	292	238	368	250	326	175	129	297	67	283	83	149	66	277	49	200	133	258	62	388	84	105	59	255	33	178	1260	288	1742	1217	676	1078	2418	1449	137	576	238	1209	2524	1463	708	1059	421	84	713
CuRh	125	85	147	249	181	156	95	214	120	152	4	53	44	4	26	296	10	69	11	14	2	47	2	3	13	229	7	53	7	2	83	35	877	72	316	60	2780	1123	653	6	189	481	161	1087	12	587	603	183	879
CuV	1875	2194	2284	2096	1925	1873	1491	2085	2233	1965	110	114	53	4	16	134	47	158	104	15	102	78	53	26	50	144	36	118	125	38	2775	18	3	11	281	678	72	413	807	34	1064	711	23	123	72	70	177	165	549
FeIrMn	692	381	326	380	348	626	523	319	336	1131	70	85	258	87	75	183	298	351	292	165	138	164	276	160	148	129	304	394	446	134	1066	919	173	1739	675	691	317	1419	446	207	234	363	1073	222	155	192	857	154	1880
FeIrMo	269	116	68	123	120	152	81	92	63	102	215	248	195	169	185	170	185	147	208	242	235	314	190	174	166	197	128	144	176	244	571	1440	214	1602	916	248	2016	781	717	958	39	344	1281	262	1103	1019	1071	270	468
FeIrNi	29	28	181	55	38	64	27	153	51	42	399	224	518	595	327	424	604	352	613	563	354	192	513	489	299	495	599	330	638	569	405	661	2277	908	202	1245	360	693	442	1307	73	462	266	520	425	195	74	72	58
FeIrRh	45	37	189	36	36	37	40	106	77	21	284	234	362	166	399	155	319	330	233	257	300	211	640	176	411	237	365	265	236	194	167	2006	105	176	375	982	549	652	1549	191	211	153	551	54	105	942	367	345	330
FeIrRu	205	151	246	162	128	144	234	125	156	200	715	627	646	931	629	672	563	751	738	898	642	563	655	885	510	484	490	601	563	757	2109	1429	1328	397	926	1636	1915	2354	1995	2052	531	1534	1673	1252	485	163	1413	1857	1042
FeMn	1161	1194	1040	994	1267	561	625	962	1105	1557	294	303	222	606	292	438	421	337	330	243	307	278	255	402	269	392	427	252	328	281	19	1846	825	230	26	43	26	815	98	88	647	131	302	19	529	402	1146	1152	645
FeMnNi	455	153	407	695	314	329	380	466	386	97	32	145	38	116	132	114	98	256	156	264	73	239	82	115	117	115	68	269	267	350	349	706	1203	600	1553	315	244	1771	1452	798	1692	1266	206	378	622	192	794	174	6
FeMnV	1064	1369	1006	572	694	1360	621	652	607	1208	35	15	19	90	194	27	35	147	44	26	48	56	34	125	1154	43	59	151	72	6	882	669	20	1748	459	239	628	206	1393	131	797	1166	69	1204	115	235	278	1577	1919
FeMo	139	165	148	117	189	173	291	188	235	75	52	1	17	13	8	10	39	64	14	8	34	49	25	18	14	12	189	118	15	19	299	1892	33	2781	1173	351	20	320	113	235	1071	900	41	2776	176	338	260	208	2767
FeMoNb	37	53	23	78	83	26	35	34	39	40	72	56	20	26	59	105	30	54	62	5	67	45	26	32	67	78	28	32	75	5	197	333	652	888	171	974	955	574	552	324	423	1225	324	48	300	330	253	168	420
FeMoNi	17	26	23	23	22	20	34	24	23	22	145	292	163	223	166	132	248	164	186	129	109	230	129	185	185	98	283	147	198	126	188	235	1263	363	1326	454	1215	569	1296	388	657	1603	101	76	1511	442	42	408	1821
FeMoPd	50	76	75	93	82	49	47	68	73	76	249	366	290	217	250	151	296	393	396	293	252	435	224	194	209	272	289	392	300	214	1224	286	831	621	762	1154	1047	340	1146	981	1937	471	1862	1929	215	1853	1084	1946	1291
FeMoRh	34	47	86	45	41	125	101	111	51	55	124	528	144	152	143	284	369	318	204	186	131	406	115	128	188	279	409	300	195	198	359	405	772	225	348	53	297	187	218	545	1239	218	1934	135	507	1961	34	1268	1601
FeMoV	30	64	13	25	23	28	12	22	40	24	26	48	24	181	17	22	24	11	10	31	25	58	19	143	19	29	28	9	51	102	223	479	43	323	147	1721	1267	465	242	889	21	224	2034	287	1380	1852	282	1949	1924
FeMoW	14	21	16	18	13	12	21	21	13	25	29	40	65	15	15	11	22	58	50	3	29	36	64	14	18	7	30	82	39	10	791	214	512	292	79	234	402	872	1523	724	603	70	573	35	301	48	1887	268	675
FeNbTa	51	90	170	103	157	43	138	35	110	130	23	69	46	83	10	92	17	41	3	77	25	105	43	89	5	114	11	35	7	132	549	453	821	1015	778	1125	204	65	1979	260	407	31	79	644	938	1856	1987	1948	1928
FeNbV	38	28	38	47	331	31	73	21	16	50	51	9	60	84	99	7	33	39	41	26	65	10	41	111	82	6	33	37	29	19	346	1560	460	425	681	1200	941	931	1358	2439	675	105	1218	1925	1538	955	757	324	1298
FeNi	148	49	76	40	74	74	116	68	166	90	353	142	300	162	211	267	111	102	77	616	329	328	340	77	201	176	196	146	320	330	13	372	72	1233	535	779	52	203	729	17	590	189	43	92	483	26	201	122	387
FeNiRh	62	32	102	47	55	60	93	196	125	55	489	459	751	713	715	321	831	629	532	492	428	385	704	634	832	504	781	501	438	402	2184	623	461	971	705	935	706	1408	1892	784	28	38	11	2	179	363	89	356	1058
FePd	97	59	55	136	30	79	76	104	138	73	1031	302	146	664	721	860	177	849	389	186	367	256	245	437	517	666	188	264	342	227	170	422	110	84	19	610	1599	320	385	1071	193	26	41	52	2773	346	83	261	15
FeTaW	130	125	90	40	30	75	233	72	102	64	18	13	15	32	23	22	18	3	41	32	18	8	20	40	24	27	12	5	37	29	384	876	86	1214	461	137	526	1048	354	128	1204	1147	2025	652	1315	687	1980	1999	2063
FeVW	15	12	17	12	26	15	15	16	16	16	11	27	15	19	33	25	55	62	112	28	25	24	8	19	35	30	49	24	104	32	1033	519	1370	1424	1446	419	152	1307	1387	2095	1946	1954	488	1191	229	1757	566	435	1953
HfMoNb	3	8	4	1	4	4	2	3	2	2	33	21	19	16	51	18	7	8	7	9	27	13	9	14	49	10	3	9	2	4	57	640	857	1102	71	157	252	173	820	567	78	2036	1502	841	1355	42	624	143	381
HfMoTa	7	5	2	3	6	4	9	5	7	4	34	8	5	7	10	11	16	10	22	31	25	4	1	5	5	9	19	4	27	27	358	385	669	155	136	31	188	306	578	429	242	2006	78	104	764	111	144	199	520
HfMoTi	15	9	5	7	16	16	9	13	24	12	32	14	2	2	29	19	9	8	80	7	24	3	1	5	35	13	7	6	65	3	261	421	2052	1001	67	395	685	637	305	92	212	132	417	263	2046	41	2102	600	964
HfMoV	18	17	13	13	11	10	5	7	9	3	10	22	101	18	35	59	6	21	11	63	6	12	93	26	23	45	5	6	4	139	608	1878	224	594	124	153	490	2376	1367	84	1241	2022	305	61	960	139	547	281	8
HfMoW	11	2	4	5	12	6	2	4	10	5	41	9	6	10	9	14	70	16	70	4	27	2	9	4	4	17	98	5	54	3	388	145	538	1520	1574	1115	1368	1458	1029	742	642	2048	136	834	2047	45	210	258	1959
HfNb	93	151	83	43	48	65	77	59	102	44	82	282	57	16	9	109	22	19	31	85	81	134	45	24	17	100	18	24	24	94	73	344	1547	181	156	539	564	185	2780	2	238	824	124	83	378	393	532	58	403
HfNbTa	2	7	8	6	3	4	5	9	6	4	14	26	42	35	19	64	16	6	4	54	8	25	25	55	15	79	17	5	1	75	715	513	794	717	141	47	159	311	202	108	133	2017	18	417	100	663	2035	2094	699
HfNbTi	9	14	14	15	19	18	21	13	14	22	46	67	58	47	28	66	52	49	58	59	33	63	19	83	42	62	113	46	119	51	977	1534	1734	2054	207	252	118	313	1040	311	1923	531	2072	265	2114	288	397	2136	1963
HfNbV	8	18	7	5	8	5	5	8	5	8	12	154	34	19	9	30	8	23	3	22	8	142	12	5	5	8	4	12	2	12	1215	171	1045	1772	1046	793	532	1093	126	622	533	2023	1653	553	1	20	23	378	650
HfNbW	6	5	5	3	2	6	4	4	1	6	64	46	27	21	51	40	106	56	53	69	99	82	60	13	41	88	118	57	52	62	1018	944	414	187	366	1973	1765	1187	998	168	629	514	614	1975	296	254	1222	254	112
HfNbZr	93	135	261	107	73	109	79	81	131	207	141	33	63	33	25	99	35	48	47	115	563	28	41	44	86	69	32	33	21	313	430	139	798	1583	1098	1382	1589	143	1764	774	449	422	579	939	391	394	659	441	144
HfReTa	171	177	350	96	104	200	107	222	81	134	532	491	293	875	650	461	524	298	514	460	437	556	326	663	516	464	650	338	504	374	1942	1781	278	1553	889	70	78	891	144	1512	761	1116	108	701	596	1344	2038	673	1505
HfTa	67	139	77	80	144	121	65	85	151	71	49	61	66	30	8	61	43	26	14	68	94	131	78	44	27	121	129	9	27	22	785	386	268	2006	84	312	54	92	1568	2295	249	2777	296	76	32	44	2767	81	85
HfTaTi	10	17	19	25	15	12	19	33	17	17	8	40	16	28	20	82	72	47	10	34	2	30	16	32	20	113	94	38	7	28	632	594	1327	428	79	85	368	69	947	82	335	1997	1371	736	730	1909	1936	2009	1531
HfTaV	8	7	14	17	13	8	20	7	11	7	19	10	49	32	21	35	49	13	5	26	9	4	33	36	10	40	43	5	9	9	314	1941	61	1597	98	41	350	331	815	1510	558	385	1176	209	690	221	1921	28	179
HfTaW	3	3	3	7	2	2	3	7	7	10	26	3	54	8	6	27	5	4	16	52	15	1	43	8	4	22	5	4	11	44	555	117	46	338	2139	481	39	177	517	307	721	587	303	196	619	1839	259	2082	200
HfTaZr	204	69	119	194	154	293	157	89	111	325	16	128	90	39	45	15	103	37	116	102	12	97	46	15	19	10	78	67	74	236	237	389	661	2083	478	518	405	1007	637	260	822	127	35	1752	513	1584	331	52	1082
HfTiV	52	38	71	34	29	51	56	25	43	20	128	60	49	108	20	20	37	61	62	37	130	24	51	109	57	20	38	49	12	126	156	554	1923	4	206	260	1209	643	463	1716	2010	452	1920	288	71	174	448	1450	1956
HfTiW	15	17	24	12	15	15	29	17	12	13	64	39	72	47	35	67	66	75	47	76	57	27	50	61	17	64	80	12	55	73	437	413	446	726	144	33	714	1733	1449	247	2011	18	1921	1968	694	1904	285	140	125
HfTiZr	1079	615	311	334	382	692	598	441	685	637	121	55	43	143	264	32	30	76	63	40	583	43	36	145	132	29	19	207	27	28	437	1495	36	1886	466	683	177	1683	1166	869	2034	1905	2048	918	1673	2142	234	282	1941
HfVW	9	12	13	9	6	13	10	6	11	12	47	67	15	10	17	44	17	37	49	13	31	102	11	5	7	45	14	26	14	8	220	388	1453	1691	822	420	878	678	2196	262	125	56	1922	295	424	1842	2020	1957	521
HfZr	691	619	422	435	564	653	843	732	908	903	915	1285	1369	900	882	1372	1429	754	1233	1112	830	821	1291	768	514	1279	984	660	1198	908	380	2779	23	8	2234	820	100	104	331	85	994	2778	16	2779	2778	391	7	526	1106
IrMnRh	1073	1669	1593	1765	1914	726	1280	592	1512	1806	244	294	155	206	178	378	250	244	483	364	234	292	157	172	185	391	215	190	423	364	851	121	1408	1374	218	2119	347	56	1016	1821	375	956	1498	1216	770	1805	234	972	1086
IrMoNi	32	130	78	73	12	19	250	51	31	33	50	150	121	82	68	59	168	61	48	65	47	106	77	61	148	86	140	83	39	50	213	1415	877	1666	21	541	384	992	768	531	1788	1153	810	1901	185	860	1042	1367	1872
IrMoPd	671	482	259	1091	784	548	1481	421	789	641	71	31	87	52	142	63	146	158	61	47	58	26	57	47	126	49	121	129	43	34	1011	539	209	808	402	39	163	152	439	2352	1729	102	1802	651	681	1981	1102	1799	1695
IrNi	23	25	25	20	19	17	24	31	19	18	186	32	24	97	25	5	29	46	25	27	50	55	8	85	8	2	35	55	31	17	177	272	169	54	452	359	34	1464	1725	12	1477	131	275	55	73	157	735	1488	1360
IrNiPd	25	42	21	17	15	31	62	19	11	23	51	153	116	77	129	109	172	68	244	109	37	156	54	48	110	71	115	89	168	97	1107	625	247	498	317	630	4	511	1555	621	54	79	29	1520	1266	84	709	1836	12
IrNiPt	13	16	12	10	10	20	14	13	13	6	164	227	76	90	130	205	88	23	142	91	105	162	139	50	114	159	77	53	146	145	556	842	1186	963	250	1433	266	351	2010	842	513	26	307	62	1250	211	322	70	27
IrNiRh	13	8	12	16	14	26	18	15	13	10	144	156	187	141	117	121	173	182	82	54	155	138	267	111	135	135	109	170	68	124	1593	177	260	1246	290	461	274	1881	469	88	211	153	20	293	35	49	1599	89	425
IrNiRu	37	47	71	67	44	112	53	39	43	38	350	619	681	326	244	679	305	661	328	299	230	524	656	306	225	553	267	569	346	280	984	1369	869	2328	1635	1074	1034	1030	905	2230	1326	1721	840	262	942	754	640	1941	1742
IrNiW	928	1842	1047	150	899	736	1692	642	322	666	317	391	374	330	410	334	325	400	579	362	273	292	321	771	354	366	251	328	636	286	1466	1426	331	69	1157	1875	390	174	133	557	1731	1722	233	1150	22	1409	609	5	1889
IrOsPt	2686	2687	2686	2686	2686	2688	2686	2686	2688	2685	2531	2528	2496	2504	2523	2521	2528	2504	2531	2649	2057	1970	1966	1922	2040	2033	2030	1979	2034	1960	1964	1917	1252	2267	2563	818	2511	2376	1735	889	1744	1664	1231	1817	1551	1334	1711	1940	1860
IrPd	84	61	50	107	74	68	54	104	75	127	41	123	29	92	67	64	150	23	32	52	26	42	24	72	48	55	64	56	27	59	103	463	1983	34	200	141	83	9	827	137	5	87	444	14	1129	34	352	384	57
IrPdPt	17	25	20	29	15	19	27	28	23	19	58	63	124	188	175	82	39	136	11	126	53	25	85	178	159	101	135	134	53	119	225	493	73	783	145	85	130	1777	275	42	362	403	202	1	254	43	1709	49	70
IrPdRh	19	33	18	19	22	23	15	18	17	18	70	73	55	74	118	136	121	52	57	4	58	87	56	59	97	87	117	38	77	43	967	245	717	71	176	1090	1019	255	1084	268	765	113	204	53	15	80	242	374	17
IrPdRu	40	67	48	49	64	69	45	38	32	29	595	283	454	386	546	845	553	489	257	551	502	222	348	344	488	710	431	391	276	426	613	541	732	712	794	990	2502	1416	1303	553	1791	595	1097	1435	1218	821	933	860	901
IrPt	20	16	14	24	15	21	8	15	28	18	60	53	6	104	69	310	56	236	112	82	48	53	56	72	74	83	42	47	57	60	24	55	162	172	44	2038	57	38	28	8	20	444	78	353	202	268	20	5	5
IrPtRe	451	443	489	284	356	405	464	329	337	380	1574	2270	2099	1196	1698	1322	1593	1300	1480	1311	1786	1930	2206	1491	2186	1567	2200	1545	2106	2188	644	2659	2108	356	2595	2707	2167	2653	67	70	1781	1613	1599	1824	1720	1760	849	592	1715
IrPtRh	20	19	18	18	17	15	15	10	14	13	86	150	150	307	224	160	138	84	105	110	150	105	107	322	187	170	129	82	134	92	152	110	656	479	539	300	82	82	527	17	440	1717	32	174	54	316	10	1750	107
IrPtRu	22	18	22	23	30	16	23	22	22	21	142	202	246	170	244	344	64	234	449	237	160	162	245	143	243	249	204	539	398	345	262	1602	1366	1414	751	468	85	892	356	151	1414	756	1722	145	1951	724	2	334	4
IrPtTc	414	467	374	516	480	392	456	439	404	469	1009	1270	1257	1126	1232	1158	1358	1207	1373	1610	1204	1223	1465	1218	1325	1546	1594	1457	1632	1646	1117	285	264	1395	2654	1019	2667	204	112	2668	183	1680	1609	1651	1686	1975	1635	1564	1852
IrRh	20	19	16	16	26	23	26	20	43	28	163	52	42	52	170	425	37	30	79	148	66	49	34	68	66	253	65	39	51	118	292	10	97	84	240	32	2158	64	30	404	1	682	133	42	91	113	2773	2766	145
IrRu	51	80	133	44	100	80	105	154	154	96	194	191	83	171	188	104	95	112	149	168	155	155	96	166	154	148	104	122	124	117	106	1458	557	1779	13	216	693	448	1203	1141	2778	157	152	151	551	1706	1165	2771	1682
MnMoNb	9	40	19	9	9	14	9	11	26	22	27	36	48	18	57	26	4	9	67	45	36	89	29	7	58	31	2	7	62	36	1034	1485	1941	1212	243	439	422	445	126	872	327	51	67	1629	2131	1293	126	628	209
MnMoTa	54	412	41	43	25	64	22	118	27	55	28	15	45	1	3	36	4	108	9	6	22	19	30	1	8	54	2	122	3	5	308	1041	1863	1778	335	502	1054	444	2320	129	202	39	22	121	700	846	2260	1109	792
MnMoV	18	13	10	21	10	18	11	16	17	14	22	36	2	52	1	1	1	1	7	57	28	37	2	87	1	4	1	1	4	117	1478	1903	420	1020	882	971	1269	726	1138	199	383	294	19	455	234	764	130	2261	1130
MnMoW	17	42	20	14	21	14	20	27	17	22	26	24	5	35	6	1	19	22	23	24	35	16	10	27	4	3	31	32	4	31	822	772	1010	119	139	1736	1927	457	609	1213	188	288	488	49	8	218	189	1042	890
MnNbTa	57	152	36	20	73	123	27	47	29	115	73	35	42	21	48	51	48	36	12	11	103	29	36	10	59	103	25	24	5	5	634	1063	156	2504	596	270	661	214	1922	211	436	2034	779	218	127	124	238	388	168
MnNbV	28	18	28	14	32	35	87	60	32	30	16	26	14	38	2	36	13	52	4	14	19	26	13	36	1	33	15	30	5	5	1321	318	234	1232	521	232	136	254	44	195	165	755	2137	359	129	116	2112	136	221
MnNbW	38	27	24	18	37	23	106	51	50	20	81	62	13	37	46	71	54	28	66	71	100	55	18	26	45	64	40	25	52	88	1294	1776	292	252	555	1064	50	566	369	86	123	210	197	165	420	1094	2113	45	237
MnTaV	91	206	115	136	107	80	152	95	26	39	15	7	19	43	23	2	41	9	1	2	6	19	12	51	15	1	61	4	1	1	108	502	442	210	73	310	57	149	309	525	318	432	785	82	63	105	379	43	216
MnVW	14	30	16	37	17	17	97	22	23	42	1	110	18	48	2	7	10	1	5	3	1	96	21	71	9	2	5	1	5	2	558	1035	168	2334	624	32	6	305	2059	1947	570	30	2265	495	308	779	631	42	800
MoNb	6	4	8	3	3	10	6	4	4	4	18	45	63	158	23	273	47	113	65	57	26	41	71	118	44	112	36	117	64	52	1829	146	27	464	10	116	107	2111	1259	64	115	3	9	12	5	9	1421	4	17
MoNbRe	3	3	1	2	1	4	1	2	2	2	67	60	34	56	31	119	50	74	65	67	80	63	32	45	38	97	55	71	54	59	388	970	985	1209	137	1827	449	1110	649	855	378	899	476	250	520	1112	140	295	140
MoNbTa	1	1	1	1	2	1	1	1	1	1	154	141	102	103	553	43	172	154	147	88	226	145	93	51	351	26	160	306	186	172	98	296	2567	156	831	653	259	1672	155	134	2125	2041	562	148	2074	1974	2075	26	188
MoNbTc	2	1	4	3	6	2	2	2	4	3	81	56	106	109	85	114	137	75	63	75	98	78	106	107	75	117	152	71	71	72	387	65	1952	1911	1954	575	1025	965	2776	616	232	193	294	229	1409	109	345	2174	366
MoNbTi	2	2	1	1	1	3	3	3	3	1	212	172	152	159	71	203	304	120	119	84	180	185	157	229	54	217	185	208	103	94	653	536	111	2519	383	520	65	233	756	245	10	217	2	287	2087	31	40	17	2112
MoNbV	1	1	1	2	1	1	1	1	1	2	101	92	172	40	139	117	165	177	61	72	128	50	173	35	94	57	141	175	56	90	924	2770	1319	604	1153	880	318	510	1185	94	285	2122	40	1485	1098	2034	18	130	39
MoNbW	1	1	2	1	1	1	1	1	1	1	103	305	114	123	231	104	131	125	84	323	274	273	108	164	175	78	131	188	66	295	656	499	218	30	729	1242	689	148	1949	232	431	15	2053	142	2075	37	331	13	4
MoNbZr	66	51	117	14	44	23	59	107	22	104	48	47	39	10	3	55	48	16	38	10	20	28	22	4	2	37	29	4	42	2	638	897	169	1702	365	1127	137	483	581	432	209	188	453	188	102	375	2100	2091	1295
MoNiPt	122	227	160	199	383	100	48	140	240	64	136	80	94	114	170	112	64	73	147	46	133	120	103	103	158	92	48	51	129	94	809	1375	689	177	668	40	426	1683	2128	383	2213	2113	1204	2133	1535	1200	2272	2149	2152
MoNiRh	210	142	29	152	204	100	295	317	551	199	155	130	151	139	126	45	166	157	150	160	139	110	148	123	94	35	113	109	123	156	269	154	1188	125	165	461	176	348	1753	386	1105	2193	2238	534	2202	2082	2213	2234	823
MoPdPt	65	81	59	82	102	36	64	61	86	92	123	172	143	208	140	243	154	252	311	249	76	140	145	171	130	287	200	163	244	176	1199	365	416	351	290	1714	445	212	527	284	2328	1406	489	820	707	1254	1613	2289	2229
MoPdRh	179	78	335	115	162	137	116	126	91	300	139	143	64	155	132	52	83	135	122	69	123	100	87	86	121	25	72	130	115	39	168	387	32	692	814	247	374	990	788	522	1621	2298	1002	354	259	291	2322	2271	2259
MoReTa	5	1	4	2	2	3	7	3	3	5	37	40	36	29	35	20	69	99	51	39	57	44	44	27	45	73	71	104	36	49	39	211	848	119	100	308	279	2124	410	239	967	140	314	760	29	2180	1719	2332	530
MoReTi	8	7	7	4	6	7	4	5	12	6	60	45	75	51	38	65	54	66	56	76	60	50	80	33	60	65	58	66	58	28	56	346	492	678	1749	509	280	264	212	265	556	671	226	1126	246	109	438	255	1333
MoReV	15	3	6	7	6	7	2	3	7	2	73	60	53	64	37	44	47	52	55	54	81	65	159	197	71	48	51	87	65	80	766	90	66	733	40	133	102	230	528	50	315	1352	455	2253	358	102	1536	684	488
MoReW	4	2	3	2	3	3	4	2	2	2	35	48	85	48	35	27	116	48	24	28	105	52	84	32	46	46	212	50	29	43	683	844	1665	1526	654	2778	1037	1247	921	1357	515	857	307	834	442	2142	914	2259	1001
MoTa	4	10	6	10	10	6	4	4	8	4	111	72	117	103	52	166	71	72	78	25	129	83	92	42	45	90	27	50	38	46	2778	72	1573	2033	22	159	77	70	128	569	60	109	34	920	21	12	281	331	2
MoTaTc	4	3	2	6	5	6	7	4	6	3	58	30	60	125	64	144	127	64	50	52	64	55	61	120	55	342	155	112	77	65	606	1366	382	518	69	80	404	208	1796	1849	603	1104	415	545	96	912	406	426	360
MoTaTi	5	2	2	1	2	3	3	1	3	1	168	87	143	117	116	106	191	105	106	131	130	58	159	119	149	94	221	164	76	115	113	126	99	2770	349	26	53	615	124	218	1	391	1	253	2346	2265	2260	2325	481
MoTaV	3	1	2	1	2	2	1	1	3	5	75	45	163	137	59	117	84	54	197	129	50	32	157	110	80	125	51	70	215	70	175	1705	1288	1006	87	375	69	28	109	120	2251	392	132	34	958	20	271	478	66
MoTaW	2	2	1	1	1	1	1	1	1	1	275	214	122	379	172	210	113	164	308	147	131	304	79	288	245	228	109	281	218	128	491	1385	1137	1902	935	241	101	112	916	922	2254	2292	2242	2237	298	6	2116	54	36
MoTaZr	115	159	171	145	68	112	214	61	35	88	50	16	38	28	4	4	35	92	7	15	42	5	26	42	2	2	24	96	3	2	143	1366	295	561	1903	652	216	1097	1090	1334	732	953	299	895	659	30	2253	2326	819
MoTcTi	32	30	127	29	13	43	46	131	37	33	148	42	114	41	82	157	84	95	114	105	96	50	107	48	83	138	90	101	66	87	1140	1462	1364	1342	509	1929	120	477	1115	811	342	802	591	51	331	2177	1543	2265	1044
MoTcV	8	5	7	23	4	8	6	7	6	1	257	41	101	76	19	156	97	103	50	60	273	79	105	180	90	50	73	21	174	120	1360	599	1359	932	674	1782	639	1466	520	25	442	861	599	1302	684	2176	2201	326	722
MoTcW	4	1	2	2	3	10	1	3	1	2	40	31	31	35	50	34	39	46	43	37	233	81	29	97	53	35	80	68	132	40	1624	1004	1375	2765	1036	1543	1557	390	344	249	778	345	311	665	474	1367	934	267	161
MoTi	13	17	10	15	13	20	24	19	20	13	9	37	127	85	55	1	227	23	19	36	4	14	40	23	14	1	21	16	25	20	2780	1401	840	1338	17	16	2	77	1639	577	22	202	316	19	116	2781	5	799	72
MoTiV	2	9	15	9	7	9	3	9	8	9	112	164	94	152	70	116	194	125	142	80	91	100	64	105	42	17	242	120	116	56	62	134	1585	442	59	68	937	234	1413	42	145	1349	2	115	106	2175	2214	7	2255
MoTiW	5	4	2	2	2	3	8	5	3	4	312	109	207	155	159	268	134	253	80	204	258	163	189	173	257	216	49	201	130	215	324	554	95	896	102	38	66	52	2162	1624	2252	1459	2267	98	22	2229	12	3	16
MoTiZr	78	67	39	85	125	89	638	404	157	350	10	48	46	16	68	55	47	50	13	69	1	31	36	9	71	31	23	28	12	42	307	627	419	102	91	1010	642	155	1220	194	1555	385	2228	1600	2310	60	292	789	441
MoV	10	20	14	11	11	17	12	10	19	14	100	131	136	28	1	117	58	51	142	162	1	143	29	9	27	3	111	2	166	105	280	2780	1121	7	217	3	753	45	98	114	345	2775	9	68	21	260	2	572	71
MoVW	6	4	2	2	1	2	3	5	3	2	117	196	103	163	101	96	95	96	117	140	143	269	78	118	62	71	85	113	91	79	16	111	401	302	58	1154	107	433	231	193	671	741	313	165	1588	2143	532	2327	22
MoW	9	12	13	12	5	3	16	13	6	8	46	330	89	149	88	65	48	95	60	32	30	96	467	229	36	48	37	94	36	50	1585	1328	2401	1	227	11	31	1	81	26	407	74	1	257	1657	2	422	20	2
NbReTa	2	2	3	4	7	2	3	2	5	1	38	41	64	63	124	72	45	40	56	38	52	47	60	52	126	64	37	47	41	43	168	358	183	1417	649	116	834	394	1045	1423	289	104	2051	2167	1065	1353	1958	1106	1323
NbReTi	20	3	8	10	9	5	6	5	9	5	89	117	109	137	73	113	72	41	92	37	72	154	102	130	51	74	74	85	100	62	1147	298	720	685	1007	202	325	735	945	384	113	458	2018	1205	458	1359	2103	1237	675
NbReV	1	6	6	3	4	5	5	6	7	3	101	62	92	62	73	98	70	48	79	40	55	117	55	91	81	113	87	36	74	43	1003	24	427	1701	703	870	468	1330	384	77	394	358	534	263	33	187	1490	441	279
NbReW	2	4	3	1	2	5	1	2	1	3	132	68	113	57	64	60	67	63	56	47	98	124	148	54	77	51	72	69	57	42	200	1991	2124	336	692	1305	325	312	2202	85	177	2018	545	1332	15	301	512	2115	362
NbReZr	465	646	792	363	240	352	422	726	373	427	923	719	748	993	975	657	623	639	688	671	746	566	616	779	733	545	560	483	553	593	1656	1425	1012	1538	1451	635	477	1919	1791	338	837	1365	1092	394	94	741	1091	920	2125
NbTa	5	8	18	9	7	16	10	13	9	8	85	108	122	42	48	120	43	67	136	152	184	57	129	79	92	126	122	159	89	104	1770	295	119	1182	464	127	86	34	15	150	22	1019	1	597	686	47	29	1597	486
NbTaTc	1	3	7	5	9	7	4	4	5	7	98	103	206	138	167	129	91	142	122	122	95	132	164	142	204	165	89	124	103	166	984	917	816	428	1825	1368	604	1214	1744	450	1051	994	595	1144	283	371	555	1326	868
NbTaTi	8	6	3	6	7	6	2	4	3	5	105	123	151	134	192	248	142	112	164	234	177	328	205	292	149	204	263	210	336	478	268	246	500	1074	1007	108	214	55	856	297	2068	128	2078	247	2057	2023	2083	2216	1474
NbTaV	3	1	2	4	1	4	4	2	1	1	68	86	171	74	97	268	106	206	141	139	46	74	145	78	79	450	247	107	80	61	811	227	40	1962	90	98	215	2306	61	164	2069	416	414	233	53	40	65	100	2081
NbTaW	1	1	1	1	1	1	1	1	1	1	185	110	199	161	138	320	150	82	173	157	401	233	207	228	161	260	523	225	313	200	80	363	535	2521	54	446	148	1475	953	74	71	1372	58	804	840	2024	516	48	1194
NbTaZr	29	27	31	26	22	39	16	16	21	15	57	36	2	23	15	138	47	22	44	4	80	25	2	15	6	188	46	17	23	2	18	210	883	140	334	172	343	1373	412	18	2098	481	141	767	2127	2025	276	1493	423
NbTcV	2	4	5	3	17	5	9	12	7	6	133	181	129	62	188	158	193	73	70	97	133	238	91	59	126	120	195	86	75	101	812	1806	2031	47	1337	997	1588	1619	2345	118	592	534	916	1459	1539	405	323	2161	359
NbTcW	7	9	4	3	13	11	3	4	4	8	117	129	139	154	88	164	65	75	113	196	178	105	125	51	116	125	138	135	138	275	1293	2230	1002	1593	1435	965	287	311	1818	444	124	475	999	1420	1488	1097	417	2113	837
NbTi	21	13	19	34	18	27	32	44	25	21	104	44	173	157	44	196	265	29	55	33	186	83	95	212	61	106	98	134	131	37	2078	254	951	1232	165	316	40	30	3	301	2778	252	2780	1360	3	14	90	2780	77
NbTiV	13	5	8	10	8	12	11	10	5	8	140	88	79	70	92	212	229	120	155	158	124	89	99	226	101	194	335	180	126	115	580	20	672	799	435	644	48	1278	1058	1257	349	1101	2052	217	2193	106	650	115	31
NbTiW	5	8	7	4	4	2	3	6	5	3	178	249	98	235	158	84	80	123	176	88	354	326	255	215	260	135	249	103	310	150	137	1880	873	1674	1556	87	157	400	323	583	276	2040	2053	1380	2093	12	2087	2122	2109
NbTiZr	19	33	31	27	37	29	82	99	44	57	33	44	41	53	120	41	57	134	31	42	27	23	17	81	146	32	37	110	19	46	308	343	148	1055	644	571	720	365	64	312	131	2081	76	915	2130	191	2043	2078	2147
NbV	6	15	14	9	10	9	10	9	12	15	85	90	91	72	15	77	89	34	20	28	89	100	28	64	17	78	87	54	37	22	90	2777	211	110	555	142	644	205	1142	251	1692	2779	3	1289	179	334	31	2775	247
NbVW	1	2	1	5	2	1	2	4	2	7	137	82	45	64	107	122	124	109	129	130	103	76	49	45	91	61	114	99	115	100	353	279	146	1794	116	181	52	2417	565	4	1033	83	2079	660	2085	2094	1954	1202	2098
NbW	3	5	7	3	5	1	3	6	9	3	318	163	99	67	29	32	37	104	118	39	96	116	127	60	27	40	36	76	110	40	142	1509	460	399	286	28	71	1465	51	29	47	187	38	372	48	10	48	2779	10
NbWZr	105	66	47	87	27	63	34	66	35	32	34	32	55	59	46	21	27	26	46	68	79	44	53	70	44	20	41	16	77	77	249	1266	605	647	183	1230	414	413	1455	271	779	169	756	915	1529	716	247	2123	2066
NbZr	45	132	131	75	101	58	220	44	78	209	2	16	35	2	3	1	47	51	21	12	14	34	22	17	11	12	42	28	20	28	251	219	2368	988	19	618	380	504	2778	8	144	189	392	1311	226	464	1054	11	160
NiPd	35	92	31	21	20	24	33	73	36	53	30	27	64	36	19	35	56	28	15	150	19	18	48	11	6	6	10	21	10	14	2776	14	124	2777	2	3	1166	6	2199	191	617	187	101	46	30	94	11	17	81
NiPdPt	9	9	8	8	11	7	14	10	4	14	45	65	26	49	91	75	86	78	94	129	131	107	51	58	74	62	94	96	113	136	53	1971	716	549	1545	405	250	290	408	793	10	176	309	1099	993	2026	154	9	23
NiPdRh	21	19	31	19	18	14	34	23	13	25	174	87	193	93	117	160	238	97	93	161	260	55	120	66	80	125	186	70	109	191	88	154	265	745	31	195	269	735	427	87	9	66	129	19	130	46	980	36	1160
NiPt	13	21	6	12	12	12	13	12	9	11	170	64	49	29	36	41	20	17	10	6	82	40	31	14	36	41	22	28	18	30	186	23	51	2436	1196	736	554	87	655	1969	75	1194	28	822	256	183	2779	2778	172
NiPtRh	12	19	12	21	12	21	9	11	16	14	58	114	120	159	253	184	187	146	63	130	102	161	126	150	167	156	142	136	150	103	127	40	121	414	157	406	409	129	332	901	49	252	770	16	289	6	364	2182	247
NiPtRu	29	28	25	19	30	27	20	25	49	24	191	265	400	137	348	173	132	182	368	164	160	351	569	132	344	136	135	183	384	150	118	859	395	2327	338	181	356	658	761	1614	167	594	15	2042	672	387	490	352	1384
NiRh	29	22	12	34	17	24	28	19	33	19	34	50	28	122	18	143	135	428	86	65	45	47	23	40	7	57	60	74	40	56	80	29	45	90	508	295	16	41	973	142	125	296	207	15	44	54	926	53	217
PdPt	21	8	13	22	20	21	19	8	14	20	15	78	57	29	124	207	13	113	86	68	19	30	25	17	112	50	8	9	19	16	2	8	41	28	31	50	8	10	877	56	403	65	942	163	851	213	309	1371	176
PdPtRh	5	14	11	13	7	14	12	10	12	18	169	148	109	148	56	63	219	69	72	121	103	136	136	184	30	174	193	64	74	97	505	331	59	565	2263	103	317	1286	1181	2042	351	73	30	57	1346	57	151	23	281
PdPtRu	54	36	32	30	39	26	21	32	44	35	198	296	137	175	207	157	167	140	202	368	224	251	75	109	201	166	81	102	219	340	713	618	482	91	998	201	406	117	520	943	1236	322	370	1645	1055	1497	511	2746	1270
PdRh	22	30	24	21	33	18	25	30	28	32	45	116	32	67	63	54	14	134	12	47	9	26	28	16	9	87	6	23	28	75	94	22	2040	199	5	1165	930	14	147	18	185	16	332	22	96	28	544	10	166
PdRhW	1446	576	854	1486	1582	1781	1451	1218	1559	1552	91	236	158	144	113	38	132	155	172	106	81	220	172	147	183	27	243	123	158	70	179	132	232	1297	303	1069	146	672	1842	256	254	89	496	2727	912	254	495	2752	1452
PdRuW	1219	1080	1544	1691	1560	1699	1789	1567	1815	886	1239	1286	790	1421	1287	984	1164	1100	942	1448	1098	1035	990	1045	1056	994	1036	910	1177	1337	1433	1360	1708	1016	349	1013	2142	735	441	802	594	495	836	1236	1189	1409	347	1451	2754
PtRh	19	12	19	13	11	16	19	12	11	14	30	11	61	102	32	17	110	135	60	49	33	39	59	85	75	44	60	45	34	43	1	656	97	4	601	331	243	703	4	1121	170	1604	489	404	150	244	2769	972	1042
PtRhRu	70	24	32	34	27	28	32	29	30	31	209	161	587	226	196	46	141	483	261	362	241	136	454	248	244	31	127	503	255	331	1371	484	475	1584	443	865	211	941	2360	698	427	2747	98	2745	306	1082	1226	679	83
PtRhW	579	442	266	524	509	356	455	276	427	349	160	222	116	247	235	263	215	452	177	202	141	179	154	227	196	389	160	377	165	206	1685	431	1182	1057	312	383	461	1621	242	556	2737	162	1672	743	952	2741	2731	567	1354
PtRu	89	104	67	110	40	87	89	73	97	40	47	50	87	91	85	117	138	64	104	113	57	59	52	108	95	65	110	54	127	105	94	2421	54	245	62	74	208	166	1083	58	2779	419	414	1071	754	907	367	885	84
ReTaTi	21	9	11	13	12	12	13	10	6	10	45	41	55	53	61	30	21	55	42	50	60	81	47	61	140	38	31	44	62	57	256	406	435	193	173	1832	112	873	1950	1542	64	1151	1760	1167	510	2656	250	1258	2667
ReTaV	14	6	8	8	12	4	10	6	10	11	44	64	60	39	88	76	54	43	44	41	178	48	49	36	155	59	81	33	46	46	374	713	104	456	323	89	370	123	150	165	593	2699	719	1592	6	1089	911	611	383
ReTaW	4	3	5	2	3	2	11	2	4	3	27	34	123	60	42	27	78	35	36	40	32	99	129	48	54	39	69	56	50	84	280	209	1302	1833	1622	57	1164	628	1275	595	642	1590	338	814	247	159	1612	78	609
ReTiW	7	13	8	9	8	13	14	12	8	7	78	110	98	81	69	95	81	145	52	55	32	81	201	108	134	103	60	143	85	137	1232	1861	1030	653	251	420	282	899	206	103	2675	526	2694	1529	492	403	553	2676	665
ReVW	16	4	7	8	4	5	5	2	2	4	82	78	99	136	74	41	65	38	31	52	70	226	60	162	88	83	53	37	29	53	534	208	50	2065	992	1580	374	1882	74	480	502	79	521	811	216	1238	2733	2720	294
RhRu	335	307	141	186	239	210	143	385	185	178	197	95	395	90	102	25	210	105	118	100	175	89	189	82	73	52	173	72	106	82	686	460	107	2119	1372	4	348	209	1659	1170	556	326	616	1041	1499	1333	963	301	605
TaTcTi	21	52	89	27	32	32	18	111	31	58	130	216	136	192	87	184	107	110	115	170	103	214	108	159	102	370	89	114	136	148	458	491	277	2160	740	80	268	244	1945	381	2655	976	1053	954	269	740	712	886	2637
TaTcV	7	10	11	15	7	6	5	6	3	10	105	108	82	163	83	123	75	109	57	102	76	87	110	161	85	268	71	93	66	108	777	430	1222	1270	76	364	93	1184	1231	356	50	485	972	1201	2674	703	512	2650	664
TaTcW	6	11	4	4	9	19	12	3	6	16	68	74	32	49	67	73	85	40	70	202	65	135	45	75	95	53	107	49	85	231	1226	335	673	451	495	213	1084	124	1162	418	1284	1396	103	864	61	663	110	738	299
TaTi	35	33	32	38	22	27	39	92	44	27	20	230	167	88	56	51	69	68	155	143	12	218	104	57	15	81	72	106	163	140	1769	1495	49	36	185	20	44	125	1999	40	2780	2780	2781	687	95	59	317	2770	2778
TaTiV	4	6	11	13	5	5	5	8	9	9	204	104	125	165	62	87	174	142	44	78	313	76	281	112	57	72	670	147	28	103	122	131	2059	943	948	62	1685	709	306	1145	2690	2672	719	34	2682	1	2670	32	2684
TaTiW	7	3	1	4	3	7	6	13	5	4	193	386	211	261	62	754	98	153	95	250	325	582	351	249	239	808	374	126	348	184	292	1241	105	791	349	243	64	191	121	59	160	2673	2677	2672	1644	2686	2680	2697	24
TaTiZr	101	26	35	86	41	117	157	129	59	29	17	19	10	41	31	31	151	25	10	20	18	14	15	10	21	32	148	33	2	12	252	479	304	692	122	120	1074	480	846	108	2677	827	2666	298	2683	1512	2671	2698	66
TaV	22	8	26	22	23	7	12	10	15	15	55	69	32	113	100	123	133	62	61	18	28	21	27	71	28	57	99	11	30	10	1022	95	1558	19	14	213	672	421	319	74	2777	157	2779	18	129	5	2780	683	960
TaVW	4	5	6	4	4	6	6	1	2	2	134	217	152	124	129	269	152	171	94	124	89	202	183	100	161	187	127	139	121	39	42	684	864	700	131	148	67	433	1508	2771	1167	2700	952	1	997	3	1078	1443	313
TaW	7	12	9	7	3	5	12	7	11	12	148	796	226	28	41	8	70	37	19	126	38	260	80	24	39	4	124	67	83	72	137	91	257	797	209	20	23	482	63	17	20	2773	3	190	1327	47	1186	55	164
TaWZr	142	100	162	316	43	67	149	59	95	40	8	7	19	24	63	5	12	8	20	17	2	3	10	29	53	1	5	2	3	9	894	546	495	1225	609	19	416	130	62	689	175	206	487	170	235	638	2692	2713	574
TaZr	167	180	188	79	163	166	325	303	155	137	12	10	18	11	9	51	46	50	16	42	22	12	6	15	7	60	118	130	11	38	176	367	214	9	204	3	156	72	23	182	353	840	678	611	178	481	2779	2775	1021
TcVW	4	11	3	22	7	5	10	6	8	9	65	79	54	117	146	31	88	64	92	56	49	49	50	166	87	36	69	66	83	71	320	1319	376	1211	991	455	718	627	521	205	229	2654	110	2650	308	302	489	862	415
TiV	147	219	129	86	159	48	88	113	133	52	3	109	76	80	109	75	57	87	28	12	23	870	590	578	504	9	9	21	13	655	117	10	111	1036	127	2779	207	10	504	1979	637	2779	2778	2779	672	2777	2778	2781	875
TiW	26	13	23	20	23	44	17	25	21	12	173	113	73	46	34	45	198	79	47	240	89	177	353	56	55	30	96	60	35	65	2	5	106	64	682	11	528	278	11	2	397	710	704	219	131	1133	99	9	2780
TiWZr	72	175	138	130	119	84	220	379	102	100	35	59	51	85	30	27	113	78	20	83	15	85	44	30	19	37	75	52	20	73	446	2290	126	360	523	242	414	159	730	366	268	2668	286	2681	2682	2652	2683	514	2657
TiZr	1210	552	494	545	806	1099	559	1624	569	1535	14	22	134	73	27	25	22	83	26	104	3	28	11	31	24	42	37	415	19	89	2493	25	332	244	556	1813	110	19	3	32	2779	2777	2781	969	231	661	652	2779	274
VW	12	10	12	20	17	27	43	19	24	20	48	75	31	131	29	223	74	70	134	93	107	73	12	67	35	81	10	39	36	38	640	1448	9	289	313	125	133	24	391	50	83	198	176	465	1516	983	28	15	2777
[truncated: 41 more columns]

## Sheet: 4(d) Ranking index(LTVC)
HEAs	ERS										NMF (type 1)										NMF (type 2)										SVD (type 1)										SVD (type 2)
	time 1	time 2	time 3	time 4	time 5	time 6	time 7	time 8	time 9	time 10	time 1	time 2	time 3	time 4	time 5	time 6	time 7	time 8	time 9	time 10	time 1	time 2	time 3	time 4	time 5	time 6	time 7	time 8	time 9	time 10	time 1	time 2	time 3	time 4	time 5	time 6	time 7	time 8	time 9	time 10	time 1	time 2	time 3	time 4	time 5	time 6	time 7	time 8	time 9
AgAu	1044	868	583	764	512	835	961	971	738	1013	232	219	255	70	708	1178	158	133	187	820	220	196	196	161	209	233	171	118	175	337	153	1325	14	190	69	658	15	39	41	415	420	2778	2780	122	601	1553	369	375	475
AgAuPd	1852	2239	1305	2136	2140	2029	2126	2194	2059	2078	152	132	130	38	56	156	28	83	21	92	182	88	5	44	27	157	45	78	18	105	80	1083	44	9	65	118	57	204	641	2133	2397	2438	2425	2382	2422	580	2422	2414	2403
AgAuPt	1454	1374	924	1032	1631	1234	1901	1797	1669	1254	63	101	245	96	183	73	133	179	151	96	60	47	311	75	134	58	96	184	116	27	525	125	207	288	1044	294	548	131	1516	568	2446	839	2381	2475	2425	1333	283	2415	2360
AgHfZr	1311	1031	1322	1709	1274	1260	1274	1241	1133	1081	340	473	451	1449	340	519	640	388	1366	300	497	262	456	1572	320	360	367	403	405	358	532	1563	611	1908	1516	2194	191	917	1826	1525	1057	805	2047	2065	1609	457	1991	2101	906
AgPd	425	639	556	312	378	298	172	368	674	419	3	80	1	3	26	29	36	4	23	3	2	55	1	2	17	14	19	3	18	3	34	58	238	459	906	162	3	423	13	83	337	2780	488	2780	2772	2780	37	1357	2772
AgPdPt	731	909	813	629	488	795	821	1188	902	887	95	86	44	69	33	48	35	58	34	71	66	70	50	74	17	53	33	57	28	42	87	287	74	473	107	108	101	30	42	513	484	652	748	72	346	197	76	878	2458
AgPt	284	147	79	140	240	234	142	573	221	202	72	79	24	43	30	23	55	132	110	29	42	69	18	58	35	23	34	98	82	16	2	21	289	94	1749	89	2	22	713	129	984	102	96	87	406	888	793	281	826
AgPtRu	1584	1698	1326	1725	1529	1628	1568	1658	1887	1586	151	111	391	321	649	217	148	99	128	111	177	86	354	325	567	189	151	95	103	299	882	1116	1301	585	77	1251	915	297	213	305	2455	491	1261	2488	1322	1219	858	2412	1588
AlHfTi	592	722	376	752	504	1252	847	729	678	528	387	475	513	514	302	763	523	655	498	565	376	487	405	479	273	774	501	701	420	465	440	1229	408	1151	1570	77	1413	1302	1563	999	565	1035	820	1705	1048	410	403	901	847
AlTiZr	1612	1824	1218	1419	1806	1946	1722	1490	1845	1745	528	438	834	518	311	752	570	653	493	542	447	313	687	468	454	769	498	361	372	436	1645	2066	1275	1126	397	712	2254	894	910	321	1224	578	1285	660	755	1572	1359	594	808
AuCu	1110	578	585	1124	1277	1152	710	1093	1481	1122	85	207	185	98	199	231	146	377	5	187	424	152	294	175	391	316	173	353	149	506	22	14	263	259	1	1031	266	41	15	20	2780	2780	2775	284	2780	2777	2780	544	2778
AuCuPd	1733	2125	2024	1720	2070	2002	1438	1988	1998	1863	23	139	40	63	5	16	61	30	77	47	12	139	36	49	4	13	45	14	51	76	8	199	40	128	1055	2247	375	27	155	344	2374	2461	343	7	2392	2440	100	2350	827
AuCuPt	1770	1335	1837	1862	1099	1614	969	1741	1279	385	113	18	18	96	212	27	87	3	20	158	42	58	9	103	154	17	130	44	19	225	143	2241	640	317	72	960	1121	37	835	259	474	2453	2478	22	2461	2440	567	867	100
AuCuV	2242	2298	2315	2288	2235	2335	2254	2300	2328	2098	146	127	105	153	369	170	191	123	102	247	351	436	299	217	506	325	230	348	306	211	74	1451	2001	185	38	399	17	203	32	1442	2375	67	1088	2392	412	2441	2381	177	53
AuFePd	1630	1639	1494	1380	1716	1807	1629	1473	1761	1712	117	356	110	123	72	146	126	60	191	91	115	206	97	100	158	143	97	76	165	85	58	636	494	563	854	1116	130	104	961	362	100	151	170	368	243	65	308	812	376
AuHfTi	66	39	75	65	185	48	79	46	133	54	346	179	226	318	1006	290	417	285	1165	282	315	183	306	202	941	283	382	228	961	269	1297	1501	1399	2215	1977	368	48	1338	808	472	1954	282	694	1020	1959	1881	637	143	2033
AuPd	161	195	143	207	110	165	80	98	708	75	108	6	35	89	61	45	14	34	20	30	82	2	22	84	37	36	12	43	8	22	266	29	163	23	5	82	1355	295	539	432	869	2775	2779	147	1554	47	677	1251	2780
AuPdPt	558	386	408	189	666	418	108	604	880	424	124	37	55	52	73	54	78	70	30	37	57	19	45	34	41	33	52	58	45	29	209	892	354	613	991	306	230	158	306	60	143	2447	1188	897	2383	131	936	2442	461
AuPdV	1157	2035	1288	1377	1313	1449	1588	1438	1920	951	110	100	75	55	92	43	46	58	65	124	76	117	83	104	92	103	91	155	129	125	181	232	1143	252	141	212	702	379	108	800	2399	156	844	247	2387	27	718	380	189
AuPt	100	115	94	99	90	127	118	37	455	221	52	32	250	90	39	59	65	105	96	25	27	14	417	48	36	59	50	109	90	12	6	2549	210	1	2774	166	133	1	8	494	2780	2779	174	83	2769	247	41	1467	2780
AuTaTi	167	51	64	83	33	36	48	37	45	42	482	310	1149	460	320	369	482	372	428	384	484	217	1312	316	313	324	344	342	361	282	512	227	216	228	843	1544	18	345	858	1685	2403	22	204	2474	8	2343	930	546	20
AuTiV	2101	1515	2024	2032	1656	1909	2066	1893	1904	1338	195	95	91	66	64	74	75	122	156	194	178	112	107	81	46	57	106	124	166	1080	1616	535	498	957	970	671	1202	89	1995	746	573	282	155	749	970	222	548	856	171
AuTiZr	1557	1203	777	1087	812	938	1048	916	978	1482	140	525	51	83	196	124	380	861	115	124	143	353	98	102	520	97	360	748	137	208	186	85	443	87	882	1202	1593	480	916	174	1421	2382	474	776	148	351	2411	671	165
AuV	962	551	675	358	588	347	635	93	334	446	61	262	109	84	106	80	178	81	81	75	64	230	68	95	103	58	114	96	69	50	154	21	1	10	16	91	38	60	1757	77	631	2	367	415	89	996	693	948	245
CoCrIr	1510	1185	1751	1485	1362	1680	1246	1305	1949	2136	59	40	50	72	50	93	41	35	86	162	69	35	39	59	31	63	37	39	63	157	373	1251	1154	102	173	627	327	514	229	131	750	1894	1730	399	429	1731	65	44	701
CoCrNi	586	1418	615	630	740	643	546	392	223	405	54	72	81	90	139	49	70	85	82	77	49	46	49	66	149	36	69	87	71	41	1005	200	1960	867	388	70	1021	216	618	65	428	2180	303	1152	2152	396	34	1092	433
CoCrRh	1445	1853	2017	1886	1718	1598	1870	1883	2156	1344	41	60	53	83	81	135	73	132	65	71	10	52	108	73	69	81	74	48	57	65	105	1062	956	54	345	209	2093	281	1116	517	35	131	2590	264	640	339	69	126	581
CoCuNi	1732	2145	1803	1564	2021	1785	1911	2024	1973	1884	90	55	33	61	64	36	19	12	78	51	71	33	86	85	59	45	61	2	97	43	140	824	2038	47	154	34	2118	1222	488	1703	441	172	13	37	145	90	226	150	1710
CoIr	420	214	223	168	249	546	187	189	137	554	50	109	50	78	78	226	91	101	144	94	66	92	66	82	64	69	87	74	73	88	75	24	17	57	2295	13	20	3	117	357	2777	39	233	310	112	189	2768	35	3
CoIrNi	149	68	826	80	35	55	255	155	105	84	241	236	148	233	92	142	226	370	161	267	197	208	167	273	111	129	192	366	161	273	434	1194	740	98	419	92	37	356	39	479	303	16	554	149	174	9	18	358	14
CoIrPt	89	129	105	10	39	158	73	97	91	26	201	212	166	228	126	301	138	168	62	144	177	182	181	172	115	270	132	123	156	141	454	198	490	114	263	813	93	355	278	1705	56	26	301	868	51	113	60	36	112
CoIrRh	472	460	324	456	181	535	325	301	609	688	211	130	154	128	147	420	131	195	259	257	178	131	205	130	103	410	135	274	376	200	415	292	175	199	222	949	298	702	2067	711	55	29	34	123	581	1357	421	86	425
CoMoNi	567	476	596	375	246	561	426	355	304	497	68	133	58	108	88	79	98	66	153	55	77	140	51	113	74	65	76	55	117	43	1037	360	1188	340	618	505	1463	111	363	439	434	2193	236	2120	775	174	290	367	403
CoMoPt	178	224	162	48	140	85	148	198	139	67	183	170	161	135	153	155	174	149	143	109	124	107	193	154	116	144	137	113	86	93	496	968	222	1402	310	863	937	797	132	152	398	501	900	2209	2206	89	1221	2229	2148
CoNi	80	75	27	47	11	70	30	28	15	70	106	324	76	109	26	334	182	111	40	46	36	70	76	111	39	73	187	108	31	51	386	543	299	11	756	5	329	529	144	100	283	23	6	80	67	197	618	1524	2776
CoNiPd	731	629	999	532	676	593	1383	660	534	456	132	136	126	89	117	214	213	205	44	137	112	150	75	98	110	242	222	197	90	108	2146	326	46	652	766	300	986	112	129	445	96	277	61	102	18	744	95	483	298
CoNiPt	12	8	12	11	6	9	10	16	21	9	200	103	183	137	105	73	88	222	148	18	196	110	185	117	91	197	196	191	167	200	62	771	383	218	437	204	393	108	56	276	38	4	198	222	93	59	339	2030	167
CoNiRh	19	364	206	69	35	73	75	25	200	18	228	126	133	197	367	177	243	140	231	427	214	148	206	170	310	198	244	115	199	344	269	530	430	235	614	162	228	122	1988	138	96	5	1321	557	21	17	76	176	448
CoPdPt	42	35	17	25	15	8	60	14	20	9	223	120	134	77	13	88	191	29	76	87	324	114	27	71	70	109	158	32	90	61	817	969	613	110	540	402	1683	206	281	293	40	217	310	116	120	334	21	684	91
CoPdRh	630	877	249	436	116	313	573	776	645	252	95	172	107	67	158	98	88	90	45	81	75	141	140	69	134	197	200	86	44	77	858	82	312	115	1065	284	1125	343	583	629	34	2573	19	52	45	186	718	213	14
CoPt	25	19	11	36	11	18	36	21	21	20	20	70	170	74	143	51	50	30	74	96	45	103	279	53	127	56	6	36	61	78	243	8	67	41	143	685	60	3	87	163	34	91	62	44	194	30	197	1293	508
CoPtRh	9	47	16	29	17	11	25	20	25	9	155	203	92	65	219	240	146	172	150	56	195	158	133	54	202	231	183	187	103	67	312	1489	64	549	258	49	1400	63	147	365	296	135	27	59	157	39	164	52	98
CoRh	69	34	46	176	79	33	70	47	20	87	111	69	85	254	63	85	452	193	75	551	65	54	17	142	77	79	118	80	60	91	39	718	145	91	14	22	2780	198	166	899	8	16	189	364	1	300	340	8	416
CrFeIr	1744	1939	1537	1906	1821	1756	1752	1878	2010	1851	186	199	295	175	152	213	186	187	208	157	130	150	312	171	144	170	163	193	229	150	1480	377	1084	591	793	125	580	186	637	1326	327	565	1063	461	1654	373	1009	220	461
CrFeMn	2342	2320	2343	2321	2331	2122	2304	2349	2344	2325	122	51	211	210	148	292	227	154	127	100	284	260	35	291	331	270	257	303	188	92	449	1460	1228	303	348	47	102	50	1106	1052	248	1966	1009	1713	157	86	777	1801	1668
CrFeV	2095	2230	2277	2347	2340	2285	2306	2135	2323	2325	143	111	70	60	13	22	95	21	11	24	223	119	212	561	122	340	162	33	120	99	423	106	186	158	1899	81	440	312	324	852	1902	959	24	801	143	804	1873	1943	2026
CrHfTa	341	154	290	199	182	126	509	374	726	183	41	31	49	429	27	42	61	52	41	60	29	19	45	67	20	11	45	32	29	92	1617	821	605	1053	1445	182	466	1115	54	421	202	732	30	217	950	718	141	1431	248
CrIrNi	190	875	470	230	369	261	170	188	122	466	23	54	47	65	18	104	62	66	96	83	27	45	30	75	19	64	41	73	105	77	332	224	1214	1239	898	1345	525	72	333	166	201	1563	1601	361	122	1565	1911	591	769
CrIrRh	199	1133	748	938	609	1200	671	828	455	1590	141	22	49	22	42	89	84	53	60	125	130	25	51	35	52	97	83	41	53	115	235	670	519	390	1386	476	330	191	832	768	623	771	182	504	194	317	1641	539	457
CrMn	2126	1798	2033	1906	1872	2015	1913	1970	1918	1736	79	339	18	578	267	81	608	60	221	132	116	742	35	499	335	64	421	150	279	212	7	649	5	30	180	21	19	33	315	64	182	12	124	431	53	173	494	124	1581
CrMo	208	184	167	78	280	182	49	353	727	114	160	22	18	78	47	41	38	1	19	42	48	142	81	101	189	129	103	4	374	51	358	56	2777	13	2778	24	30	3	1	263	6	158	50	95	247	5	6	10	247
CrMoRe	36	40	43	35	118	77	62	47	43	46	147	102	95	156	264	109	113	222	132	84	150	166	95	184	296	106	109	372	315	84	35	350	542	2111	160	1299	805	894	1174	1451	161	227	2165	468	2198	349	728	468	2260
CrMoTc	915	557	867	1533	706	538	1029	1003	850	816	105	229	338	259	252	198	149	137	187	206	168	256	343	307	162	220	167	169	125	183	1095	132	854	1081	776	1447	810	1876	1202	864	117	2250	435	333	898	265	515	2216	224
CrMoTi	70	27	93	188	45	38	108	150	34	47	182	44	20	123	29	13	57	98	198	47	158	49	13	48	12	94	37	89	187	28	92	173	399	442	235	36	111	66	264	562	111	2157	1643	162	2196	236	10	215	733
CrMoV	87	44	412	18	264	53	244	229	45	118	29	98	64	51	54	21	56	34	22	67	45	73	64	41	321	4	162	24	210	583	951	2127	538	197	1323	8	1823	217	995	390	53	458	875	175	704	1538	41	2140	5
CrMoW	23	83	55	47	63	146	307	25	50	18	12	110	93	120	58	49	33	1	165	131	31	66	52	121	309	72	79	163	173	76	1149	873	82	460	657	2210	268	187	48	446	15	231	204	2248	2233	307	2309	714	2183
CrNi	1479	1048	780	683	692	907	783	918	1237	998	10	1	10	3	3	5	2	4	2	35	12	7	6	10	5	1	2	3	7	48	182	100	3	101	746	278	396	44	2511	2777	268	570	2777	851	381	25	951	87	767
CrNiPt	739	408	577	524	450	518	172	123	179	243	37	70	45	79	30	27	124	98	144	41	48	66	76	65	40	62	66	92	153	37	187	232	231	1005	829	1402	192	531	52	378	702	2165	2146	1115	802	496	2128	2063	1709
CrNiRh	330	212	767	110	679	678	211	426	393	296	22	56	77	30	40	21	37	103	57	68	28	43	49	20	27	26	29	60	39	66	393	380	122	355	167	807	825	281	399	363	911	935	576	745	1160	2168	2105	226	1351
CrPt	177	61	163	73	208	110	270	360	478	139	38	391	123	39	215	100	45	54	58	59	97	167	341	63	188	46	32	43	65	38	74	462	799	860	749	3	823	15	7	8	485	850	787	328	465	771	1026	858	921
CrReW	47	22	34	32	12	15	69	33	31	45	69	186	201	120	137	82	136	92	59	161	81	210	177	97	67	85	124	79	70	168	998	1752	1340	1188	1803	362	973	989	273	1091	235	860	309	634	654	1429	2634	568	378
CrTaTi	41	236	83	391	67	168	102	84	34	111	75	19	62	137	120	13	21	47	7	31	141	46	108	112	101	70	121	17	47	70	228	1490	1302	1889	248	754	701	130	713	43	1808	1152	50	1094	2649	50	2596	280	7
CrTaV	181	493	391	696	32	183	33	62	301	34	149	48	81	114	31	76	37	49	1	14	861	15	76	113	16	71	33	116	20	7	383	152	392	599	1317	109	457	1135	244	136	393	95	2	1161	1463	573	2	2599	782
CrTaW	225	287	19	63	54	20	78	114	269	124	9	72	131	120	101	26	69	36	73	57	25	50	103	112	76	122	66	91	127	44	921	245	105	375	463	295	109	456	1426	486	354	300	1275	7	1223	25	2597	249	1
CrTcW	904	1013	783	1541	449	841	536	353	711	551	91	137	79	448	97	138	137	236	199	66	98	119	80	467	350	153	181	199	172	65	428	825	475	377	175	2405	430	771	1188	656	976	309	808	467	2623	400	2630	1214	613
CrTiV	533	410	267	146	233	193	78	401	199	77	133	51	108	66	56	32	24	45	60	26	828	38	105	30	42	30	25	71	106	20	111	534	928	1472	1837	264	336	783	25	507	2644	123	1582	2639	1037	2644	2626	2578	2613
CrTiW	15	31	96	19	7	77	28	50	26	38	52	40	116	70	117	82	37	112	67	115	64	63	92	51	192	58	92	96	103	116	14	800	326	46	2760	264	400	534	658	735	128	2642	669	772	1608	2619	574	459	1029
CrV	220	127	184	176	407	174	317	342	152	339	19	18	20	45	87	84	80	84	31	11	183	658	20	649	104	6	983	7	294	245	2	612	63	167	18	194	914	65	457	12	118	487	242	388	168	73	2771	112	28
CrVW	613	95	346	362	178	395	314	209	152	398	128	29	72	108	21	114	79	67	14	18	697	129	44	83	14	76	92	95	76	5	87	499	363	1443	477	72	1120	31	203	108	915	218	819	94	236	2620	12	39	2596
CrW	352	43	113	223	56	327	280	180	454	68	24	2	53	71	113	14	2	2	91	21	20	4	24	57	59	40	3	5	185	25	23	26	128	331	3	1558	82	2	16	942	141	186	7	2773	148	65	1	384	434
CuFePd	2256	2216	2272	2173	2185	2278	2156	2191	1934	1288	59	164	101	77	34	65	79	89	228	181	53	151	86	53	46	64	59	93	76	184	1102	596	242	827	421	987	344	205	360	235	245	717	100	10	33	410	18	248	559
CuHfTi	53	231	119	139	254	43	122	338	242	60	229	200	233	210	1088	411	317	180	1073	213	1275	254	311	186	1042	251	518	216	1199	244	1569	189	722	147	580	70	1052	2078	22	1977	583	211	1155	324	492	437	1938	597	472
CuHfZr	633	928	689	1198	1111	529	594	1195	584	908	679	550	474	1016	304	625	624	318	352	778	672	357	303	1217	449	431	355	450	311	1378	361	706	1389	2627	2221	735	1835	491	692	1609	288	1128	413	178	458	911	543	610	577
CuIrNi	2090	2003	1852	2036	2113	1449	1718	1616	2109	2004	9	12	18	33	22	53	11	55	15	33	23	27	32	39	88	214	21	36	7	37	407	1262	27	103	393	757	141	460	24	198	1558	1561	91	1903	904	440	1698	214	127
CuNi	1300	965	1058	1453	1385	1494	1060	1555	1466	998	3	6	2	148	13	8	76	32	1	2	1	1	1	36	2	1	35	3	1	1	2	913	5	13	23	1428	42	4	616	5	1380	1236	534	1	2779	2778	577	228	199
CuNiPt	288	381	392	712	84	100	73	811	495	30	37	16	36	37	114	32	27	13	33	42	30	27	57	30	96	46	52	30	25	34	350	287	1347	890	575	84	61	198	183	690	204	44	14	574	1388	103	81	127	57
CuNiRh	1756	1135	1184	570	1822	914	946	1806	1348	1469	78	43	26	19	42	52	13	47	33	52	66	39	20	32	40	200	4	27	23	13	89	2004	1016	26	622	113	1921	115	729	954	1398	635	271	263	1181	1376	973	2033	2160
CuPd	112	254	690	458	486	323	359	66	357	241	2	32	3	117	2	13	2	58	1	20	3	50	155	64	5	42	5	14	6	22	310	19	54	174	573	590	3	221	53	1118	2779	2780	826	58	2775	758	152	2772	2775
CuPdPt	299	45	179	485	254	76	95	99	302	289	11	26	64	167	92	34	35	21	129	113	64	50	52	153	45	84	47	41	106	67	96	271	651	738	470	51	239	33	1427	385	1013	2524	1642	506	2513	418	1735	1122	22
CuPdV	2194	2237	1995	1719	2144	2169	2129	2081	2187	1914	68	91	22	62	126	120	63	72	52	48	27	104	10	87	111	91	79	81	30	39	273	754	2485	86	1106	1508	11	115	10	432	320	2525	2553	309	1338	430	117	17	796
CuPt	56	27	33	148	26	38	35	41	19	19	53	33	13	283	44	114	215	64	18	27	4	41	43	90	38	33	95	55	12	28	24	85	201	657	353	1378	63	29	105	1	911	101	21	679	2780	149	2766	2780	2780
CuPtRh	1616	1248	382	907	775	1007	423	429	1145	641	38	30	63	23	23	11	35	22	20	34	76	41	49	22	34	28	29	44	13	79	77	1166	427	1122	145	1745	421	109	244	330	1145	2548	198	627	673	594	2507	192	2599
CuRh	723	574	620	787	462	433	417	370	546	238	27	5	7	27	6	2	1	7	40	100	1	3	194	20	2	2	2	5	5	34	81	574	283	10	2431	596	13	826	37	88	2779	437	269	30	563	1348	1666	1325	1069
CuTaTi	235	189	487	390	621	579	556	212	350	120	264	336	581	310	250	315	337	203	234	353	147	574	689	249	497	210	361	257	136	208	1596	843	326	434	44	1201	344	564	2542	829	1358	1737	118	75	765	31	654	602	95
FeIrNi	1030	824	1052	1126	713	1252	1116	1343	1428	1264	695	330	153	246	266	142	318	303	176	317	807	251	193	253	206	88	241	268	162	345	581	376	1292	129	133	1029	1128	1603	1031	675	10	140	1086	641	139	1737	327	1598	1014
FeIrRh	1499	1014	1720	1315	950	690	1417	1115	1309	559	296	223	248	182	418	205	212	459	462	415	314	231	223	176	384	186	202	364	671	469	743	516	159	169	301	823	917	717	1792	500	1651	150	79	62	1543	95	710	19	550
FeMn	1537	1301	1386	1644	1404	1457	1817	1456	1485	1587	652	773	353	293	319	727	467	319	234	372	708	718	382	271	336	946	433	292	244	441	272	1301	1129	153	399	2705	2779	1	286	452	2779	1094	2780	447	2779	739	103	2774	534
FeMoNi	1438	1459	1469	1451	1785	1543	695	1454	1645	1687	289	353	204	171	171	450	243	342	102	213	212	318	161	146	130	327	254	324	91	161	1376	1472	667	1411	292	903	813	768	145	1232	755	511	1908	2049	876	535	866	1849	1788
FePd	340	647	424	221	509	348	524	354	387	363	565	280	129	1255	655	130	401	207	391	624	460	233	174	532	477	373	324	205	303	347	59	15	638	11	1973	985	560	423	408	108	70	296	2766	69	13	20	22	29	27
HfMoNb	2	3	4	2	5	2	2	3	1	6	27	10	90	28	22	33	38	16	19	11	28	2	78	17	29	34	23	11	10	5	398	349	1372	2539	345	226	550	48	241	85	498	206	31	327	876	1689	26	412	259
HfMoTa	5	4	6	6	2	4	5	1	1	3	10	27	9	14	31	30	14	16	16	1	7	15	5	9	35	20	8	6	14	1	799	296	50	1053	840	1565	225	470	73	517	554	728	105	325	113	28	1043	1881	231
HfMoTi	1	1	4	1	1	1	5	2	2	2	10	7	35	26	17	3	12	15	6	7	2	5	28	17	13	2	6	7	1	1	210	671	670	50	233	696	77	85	256	368	1861	795	91	596	1138	62	1950	1882	213
HfMoV	7	4	7	4	2	5	3	12	5	7	25	36	45	20	21	10	25	23	39	82	19	28	22	8	73	3	17	28	23	122	178	636	458	550	1611	681	289	627	689	484	1099	28	247	266	616	457	1951	1837	185
HfNb	15	8	13	10	6	8	35	12	7	7	65	15	21	26	24	15	102	33	34	26	115	26	24	33	32	25	123	15	44	27	73	36	822	1287	637	577	383	168	15	21	135	2760	446	267	176	1163	49	2777	15
HfNbTa	4	1	3	5	2	1	3	2	2	2	50	13	94	18	18	22	47	49	133	13	72	11	94	19	18	11	66	45	114	11	256	729	230	158	823	255	1909	213	561	423	181	701	11	61	619	104	73	1839	1938
HfNbTi	2	2	2	4	3	3	2	3	1	2	36	52	79	49	41	38	39	32	41	43	36	39	84	46	43	38	49	23	70	32	382	298	852	443	512	862	742	59	1320	75	6	1916	783	2070	1022	830	884	1902	313
HfNbV	5	3	4	1	1	2	5	5	5	12	63	6	56	3	29	24	32	56	57	69	46	1	43	3	24	17	27	52	37	62	119	93	909	717	312	204	1921	383	1787	1034	1080	840	438	256	614	344	1906	872	513
HfNbW	4	3	9	3	3	3	6	6	7	4	107	114	66	43	73	18	32	77	42	77	127	64	89	87	75	17	38	80	32	50	58	1396	1676	429	153	297	1685	114	216	1928	767	1997	1495	300	200	690	110	1184	852
HfNbZr	514	243	243	386	708	158	242	131	309	268	64	34	35	65	104	78	105	79	139	116	52	22	26	66	67	55	39	81	102	134	527	2487	323	425	972	35	252	237	2197	447	217	1996	99	533	104	128	458	110	1965
HfTa	16	7	5	7	9	13	17	9	4	12	131	15	50	7	47	14	59	20	12	44	154	37	41	15	61	12	103	25	34	38	187	172	94	1634	62	14	507	734	758	34	921	320	58	1166	60	2773	212	1005	454
HfTaTc	1354	1066	1458	1395	889	1264	1387	1200	1285	1086	451	804	490	461	588	726	547	489	460	421	479	780	571	440	626	672	572	588	474	424	385	606	1719	1318	405	228	1542	462	1157	2006	1107	1888	833	205	1999	327	1256	223	1024
HfTaTi	1	1	1	1	1	1	1	2	2	1	19	51	36	36	58	15	63	35	53	38	16	59	25	29	24	4	46	98	60	103	799	67	125	167	317	554	1578	291	1115	823	218	955	1967	1895	604	102	392	1869	789
HfTaV	2	1	3	3	1	5	3	4	3	2	41	47	20	18	14	18	1	59	34	16	38	28	10	12	15	21	1	16	25	19	1216	144	1270	766	232	976	115	45	1733	722	297	901	158	549	36	143	112	632	262
HfTaW	1	3	4	5	2	3	4	5	1	7	47	16	44	72	7	34	6	36	62	6	44	20	32	49	4	27	3	28	145	2	1686	94	72	1322	717	240	1099	1053	200	788	121	451	1968	1361	249	184	1901	1836	1032
HfTaZr	464	328	239	121	630	735	199	581	737	366	27	50	77	139	106	44	22	263	106	62	28	29	28	70	77	35	9	269	84	19	229	207	1168	341	296	806	415	132	178	1957	608	502	1449	2058	2000	403	1941	205	640
HfTiV	6	2	2	5	2	4	3	4	6	6	135	32	24	14	34	63	27	100	14	20	169	37	46	329	36	92	21	60	12	155	585	1709	162	1187	454	635	1752	599	419	574	2112	1967	580	290	998	1396	207	1950	1814
HfTiW	15	5	3	4	4	3	6	4	8	4	82	62	50	33	113	52	50	25	45	42	108	64	156	23	66	21	50	15	37	43	1344	433	133	892	426	46	1336	325	124	876	1961	1757	2005	106	807	836	1065	387	1260
HfTiZr	143	20	46	17	45	98	60	116	64	65	124	132	67	125	59	24	30	407	77	147	155	42	58	106	56	16	28	490	71	166	108	1412	477	816	506	90	93	129	366	1024	1783	110	1972	2062	1846	998	734	2046	1974
HfVW	26	5	5	4	8	6	11	9	8	19	91	15	61	12	32	17	35	33	5	30	52	4	113	10	16	12	29	48	3	33	1044	1783	355	65	1142	166	911	460	620	405	86	640	1933	2080	1945	476	287	804	171
IrMoPt	25	41	89	72	127	242	60	123	157	35	139	152	197	152	177	195	375	129	221	212	161	137	172	120	137	247	319	107	190	173	474	1187	206	862	1434	409	679	425	689	725	237	1397	1871	1863	126	1752	1484	1713	583
IrNi	49	154	41	40	57	41	49	64	60	33	185	20	37	85	38	67	100	26	20	23	98	7	33	29	31	62	78	12	3	19	75	33	386	107	16	5	91	45	111	149	229	139	52	2780	477	27	184	289	31
IrNiPt	14	9	28	5	12	4	6	5	7	9	125	86	260	124	178	161	113	162	128	146	139	116	181	147	147	157	84	132	176	163	710	340	67	19	80	333	262	1405	8	186	106	250	299	662	93	21	9	241	40
IrNiRh	20	10	294	14	49	21	77	31	29	25	90	113	190	277	30	128	155	185	164	206	46	150	223	178	121	116	123	171	130	243	104	220	871	747	49	453	40	924	1482	205	1566	17	147	77	245	419	9	173	400
IrNiRu	279	84	303	79	218	155	90	341	52	29	633	284	304	285	542	789	273	579	325	528	527	237	255	231	523	667	296	475	258	405	950	1567	2498	1908	1791	1640	879	218	1778	1660	1908	1401	1548	1897	676	1741	1054	777	2038
IrOsPt	2686	2687	2688	2687	2687	2687	2685	2687	2686	2687	2508	2523	2516	2510	2502	2513	2650	2518	2495	2651	1914	1974	2004	2074	2036	2063	2036	2023	2032	2043	1482	1956	2628	2057	2290	740	1347	1542	2366	2466	1528	1227	1637	1606	1488	1748	1694	1705	1296
IrPdPt	254	34	32	11	31	26	25	57	33	128	169	214	67	53	88	48	133	199	45	147	200	207	141	183	62	91	115	132	136	129	779	137	323	48	258	148	354	135	63	51	1	1584	29	29	27	194	21	891	22
IrPdRh	642	776	1207	952	716	815	1183	868	691	813	104	88	119	62	26	20	78	89	44	138	73	80	200	87	20	73	78	62	27	124	557	335	148	232	547	521	741	496	148	32	35	331	632	41	490	63	1151	97	79
IrPt	8	12	10	14	45	14	10	10	8	15	101	90	92	112	86	143	40	53	39	40	72	60	74	68	113	40	69	69	57	30	175	3	129	272	14	610	28	125	13	266	3	165	4	117	297	42	276	104	1082
IrPtRe	467	371	392	615	397	308	569	539	833	617	1412	1336	1514	1240	1558	1596	1523	1540	1595	2610	1303	2141	1612	1500	1863	1385	1741	1422	1719	2178	2705	2614	2642	2708	1297	2515	2620	328	2745	1748	1550	1845	1635	1588	967	845	1664	1363	1691
IrPtRh	7	23	20	13	10	18	15	26	13	21	66	214	236	151	224	314	215	94	168	207	71	147	176	147	177	263	230	112	161	139	1135	1674	212	2772	55	111	169	19	343	86	99	82	44	114	124	1675	369	136	960
IrPtRu	23	19	15	38	24	37	25	27	15	16	220	298	454	290	244	154	289	194	173	247	224	240	387	384	243	191	296	208	206	205	840	40	472	311	312	1100	457	152	733	51	826	397	279	635	295	780	975	1277	103
IrPtTc	1473	1243	1093	1259	1172	974	1493	1266	1084	1578	1536	1374	1557	1726	1324	1556	1528	1189	1445	2614	1533	1429	1599	1454	1372	1583	1730	1115	1697	2187	2679	624	981	293	2346	457	188	32	2572	1926	1108	1844	1612	1628	1638	1712	416	1692	1117
IrRh	15	7	20	13	37	19	7	25	33	22	25	33	127	15	229	47	96	158	112	179	16	42	61	7	79	35	103	60	47	78	30	1444	434	20	41	150	224	378	38	653	380	25	1558	105	723	83	8	313	2773
IrRu	75	108	91	91	63	277	152	124	95	58	71	151	94	198	160	297	103	124	97	112	51	93	99	186	131	170	116	94	93	128	230	379	121	159	1194	293	89	398	145	66	906	1093	2774	302	1162	192	924	468	1590
MnMoW	2057	1988	2162	2222	2303	2129	2300	2119	2192	2253	58	15	18	23	35	14	1	6	9	5	178	18	16	19	32	12	1	3	5	6	261	683	988	1557	199	1840	618	162	1486	803	945	463	98	736	107	371	210	485	817
MoNb	4	4	2	4	6	6	4	3	13	8	44	78	38	26	54	56	26	20	174	104	29	58	74	59	54	40	20	4	181	63	930	271	20	97	100	8	107	136	33	2780	9	76	107	190	467	375	68	3	75
MoNbRe	17	9	10	7	24	10	14	29	19	6	34	41	48	37	49	150	56	152	51	40	36	52	41	38	111	127	52	126	66	40	337	1321	140	96	273	1408	431	1707	491	1425	416	359	1567	183	270	158	195	1398	75
MoNbTa	1	2	3	3	1	2	2	3	2	1	130	113	107	148	233	179	137	101	209	145	96	163	97	281	404	151	122	95	211	108	714	422	266	1241	510	450	1370	174	164	281	7	798	2104	2107	573	2104	1	13	2072
MoNbTi	1	4	1	1	1	1	2	1	1	4	97	200	136	164	134	99	166	173	197	103	102	182	80	128	195	55	169	115	236	99	37	101	903	612	551	304	1024	72	1274	907	882	63	1	170	342	686	2	66	1442
MoNbV	14	10	5	5	5	5	4	6	3	4	159	147	157	109	163	148	56	34	217	124	181	128	96	97	131	180	38	51	152	110	460	1290	1063	1036	1496	1124	496	44	76	1438	253	154	401	9	2016	1	8	394	206
MoNbW	10	11	2	7	7	2	5	3	3	2	285	254	165	254	255	121	245	204	270	140	435	358	135	284	261	101	501	275	175	280	114	267	1716	865	133	42	732	199	66	1096	2079	592	2185	2106	3	15	1509	32	349
MoNiPt	8	13	6	10	11	27	15	11	17	11	90	87	66	84	97	115	83	100	115	127	58	100	56	57	60	93	80	148	76	113	328	1890	252	443	494	1735	212	671	842	98	2117	2216	1518	364	1186	2187	936	196	2135
MoNiRh	237	319	368	277	163	455	91	91	95	72	64	143	44	78	36	74	80	113	69	53	49	85	279	54	40	50	47	100	85	56	198	1388	278	950	1258	1344	2055	932	588	188	200	845	1191	2237	1503	959	2091	1029	2346
MoPd	769	478	339	502	899	889	567	272	544	738	108	76	133	290	161	339	53	48	104	32	105	60	85	241	107	60	24	175	138	57	700	2	659	24	28	322	1518	330	24	26	997	401	35	902	680	254	1390	764	685
MoPdPt	17	14	24	13	15	12	17	10	8	14	156	138	146	116	155	506	158	158	241	115	124	122	114	102	117	151	154	129	244	92	255	1859	260	271	592	1989	1001	788	53	430	200	1723	791	674	140	2293	1110	1221	2172
MoPdRh	319	108	277	199	158	103	164	178	71	77	42	74	56	92	58	69	126	88	62	48	21	50	57	113	51	47	108	93	32	40	708	258	696	202	610	422	752	352	216	1069	870	2185	583	2361	2249	2234	2215	156	2267
MoReTi	13	8	9	17	15	13	3	54	27	10	20	44	30	32	76	68	117	70	44	45	91	57	42	31	106	102	157	83	47	85	252	1028	381	379	566	621	274	680	290	1588	616	601	443	1035	901	2317	1173	1337	1238
MoReV	21	12	14	13	48	18	11	20	12	10	51	35	74	21	51	53	56	51	47	61	52	131	123	12	48	57	119	62	61	221	54	704	1125	743	1658	1386	295	951	169	1247	82	1107	475	416	656	362	2231	2162	1590
MoReW	11	12	6	12	14	28	10	12	10	10	37	38	26	33	36	102	46	75	35	24	26	57	21	38	57	82	48	73	33	26	1562	287	147	789	298	191	738	166	490	1680	314	236	555	844	270	1292	367	815	472
MoTa	8	6	8	5	4	4	4	6	10	4	71	29	53	128	60	40	59	20	159	42	28	18	72	63	28	40	25	56	61	60	187	70	1054	31	45	97	1369	13	85	28	65	2765	343	167	7	2776	2	1	1676
MoTaTi	1	1	1	2	2	1	1	1	1	1	128	127	105	132	202	132	113	149	119	118	137	93	90	85	181	104	158	161	93	120	302	239	1335	1217	5	51	136	120	185	650	2240	1427	1333	2264	14	2277	1050	1350	910
MoTaV	2	5	3	3	9	5	6	3	6	5	41	205	72	80	277	147	97	78	60	137	137	87	234	17	264	132	72	145	45	163	550	92	75	667	113	852	401	12	79	1050	260	10	2196	48	403	25	1406	2290	2214
MoTaW	6	2	2	2	4	4	3	3	5	1	166	180	49	257	67	137	93	174	171	260	225	168	115	775	198	106	75	163	140	530	60	564	270	149	604	2016	276	820	288	278	1191	237	2264	3	2308	3	9	2	2232
MoTcW	1775	1854	1406	1696	2079	1520	1306	1675	1116	1533	84	92	73	41	39	55	122	41	193	26	447	109	64	36	82	80	169	27	194	24	538	105	152	310	1466	551	76	917	1662	1371	2234	321	1316	2255	493	513	2236	381	1132
MoTi	8	9	17	8	10	7	8	8	18	13	53	58	114	21	24	10	115	60	177	132	22	49	29	12	30	13	12	34	81	47	414	31	170	16	111	157	99	66	213	673	754	30	947	1230	652	197	2779	4	18
MoTiV	3	1	2	2	5	9	7	8	2	2	130	80	89	24	39	134	70	134	118	197	82	87	134	20	32	156	65	163	132	230	220	138	1231	356	668	24	436	1525	638	739	2264	303	3	2266	1406	2278	6	2155	2234
MoTiW	2	2	1	1	3	3	1	1	2	3	10	240	109	202	245	253	109	140	122	124	19	302	119	157	231	214	223	89	270	129	393	798	317	55	132	78	1500	1299	1523	681	2265	94	2265	580	2309	2293	261	10	9
MoTiZr	1594	1942	1327	1562	1587	1998	1749	983	1488	1669	4	28	15	23	8	13	2	42	25	11	2	14	4	5	11	6	2	26	32	5	1733	65	174	1756	1418	1108	655	425	609	690	200	344	853	1518	534	458	194	521	2235
MoV	6	4	7	6	7	5	4	7	3	5	48	49	95	132	271	46	28	135	89	56	75	22	55	154	143	382	10	16	68	144	7	12	160	669	1244	248	904	104	95	1798	154	219	209	38	226	5	11	410	189
MoVW	2	4	2	8	5	6	1	7	3	11	176	80	110	141	249	189	26	212	125	174	203	69	260	197	280	194	25	219	114	138	244	380	177	132	159	1112	44	258	1647	632	136	4	2266	2256	2207	4	20	149	10
MoW	11	6	11	11	11	11	8	16	7	16	96	38	143	27	257	45	119	225	28	88	1143	187	30	39	300	99	41	36	25	97	520	301	238	124	2623	279	1319	237	1259	18	42	50	16	23	102	38	8	70	50
NbPdRh	94	81	78	74	121	161	74	61	58	85	301	231	299	195	271	732	304	395	223	571	667	229	99	672	517	715	675	369	739	2384	309	1650	1891	1418	2292	91	2077	560	848	608	551	2093	1082	2176	1998	2093	737	2185	1010
NbReTi	11	8	10	14	28	12	15	62	28	58	56	64	89	166	124	94	77	62	87	83	49	46	63	144	97	82	37	122	94	74	605	1743	1356	965	1841	1256	381	229	1013	2181	2165	394	837	612	264	455	2054	520	2263
NbReV	34	29	50	41	60	17	40	40	36	57	150	83	100	85	64	75	58	53	71	94	74	99	77	115	109	86	54	67	57	82	350	74	247	1726	223	898	1138	206	1076	151	536	175	247	374	437	342	301	652	339
NbReW	8	24	8	12	17	11	11	16	6	6	45	64	46	49	130	59	67	164	47	68	79	60	180	71	98	81	56	157	73	64	281	170	1102	1043	230	316	1215	1200	297	433	738	459	664	442	696	1172	660	218	1010
NbTa	4	6	3	8	8	10	8	5	10	7	46	36	60	25	41	93	61	15	23	23	61	51	94	54	47	38	109	58	43	61	11	18	29	11	3	54	105	20	102	49	78	152	2779	956	2779	97	136	27	1841
NbTaTi	1	2	3	4	3	2	1	2	4	1	95	196	183	171	155	159	168	215	292	133	183	785	262	341	130	227	785	326	570	700	1706	392	254	966	287	407	52	595	1536	620	37	843	2008	873	294	1630	2052	36	3
NbTaV	24	9	8	1	7	3	13	5	4	4	193	161	105	77	180	83	163	49	187	198	179	207	254	56	171	53	139	102	187	166	593	990	1672	851	306	1234	75	319	489	254	1	2112	12	469	2050	2	2042	1749	2062
NbTaW	3	1	1	1	1	2	1	1	2	2	114	149	192	169	134	115	118	84	236	193	404	310	145	308	197	91	99	266	199	415	204	135	821	948	1823	552	277	585	44	1467	117	2045	2009	2040	533	2078	19	33	427
NbTaZr	796	392	998	305	1157	887	583	943	795	867	8	51	25	57	8	11	58	77	51	26	1	79	34	46	3	10	64	61	50	20	220	966	1043	968	179	82	1295	41	14	316	401	415	2161	2041	356	748	2043	2011	2015
NbTi	4	6	12	8	10	6	3	4	17	8	15	67	254	124	20	41	110	113	172	71	39	51	98	84	58	195	75	198	190	111	11	1043	288	197	36	1	94	107	91	559	2779	2776	2778	50	165	36	30	798	2779
NbTiV	3	7	5	7	6	1	8	5	9	9	124	117	48	91	85	112	159	57	126	122	105	84	43	178	69	104	153	229	122	574	520	1109	253	949	240	2222	299	491	1455	295	406	1550	2162	2103	2033	2059	5	1995	1987
NbTiW	6	6	2	2	3	2	4	1	1	3	107	299	246	187	149	119	157	220	72	109	403	586	439	305	285	220	164	145	66	66	942	734	207	50	2773	90	311	181	892	329	2	1111	8	2015	2003	188	17	2196	13
NbTiZr	644	408	345	721	835	535	65	539	428	91	23	34	40	52	40	38	67	31	31	52	36	28	37	33	25	24	86	103	16	38	514	110	257	1889	483	411	2248	732	394	477	38	2173	1613	317	1018	2142	350	1219	2064
NbV	3	8	11	5	7	7	8	5	8	4	38	53	116	39	25	41	52	54	17	20	38	46	96	42	25	20	39	40	20	21	691	613	114	735	118	1196	1005	2	373	245	5	99	962	8	323	191	34	815	114
NbVW	34	16	11	7	12	12	4	1	5	4	176	216	100	85	152	192	72	100	101	122	625	172	66	72	140	153	68	169	136	105	639	852	264	123	1786	1731	173	272	21	45	30	256	2054	2	2049	1509	8	19	2013
NbW	4	5	4	3	3	5	4	4	9	8	39	49	140	147	54	68	72	99	46	116	29	44	135	114	85	83	32	112	50	228	19	30	107	210	2769	40	1590	13	11	2038	66	3	90	100	137	5	3	1332	159
NbZr	292	310	487	179	566	557	574	802	426	885	1	14	9	20	24	1	19	29	24	38	18	18	19	22	14	8	42	75	41	81	17	177	425	20	230	505	420	43	400	421	632	1154	905	1056	653	119	294	1045	595
NiPd	305	125	227	36	279	317	64	401	283	100	17	3	30	153	57	51	17	15	29	204	14	7	36	58	7	45	31	20	36	10	892	337	398	55	52	874	37	3	79	12	129	732	144	2772	2775	66	239	74	528
NiPdPt	12	4	6	9	9	4	8	13	6	3	89	233	76	79	117	130	35	37	123	35	191	233	85	76	101	100	73	31	196	111	164	202	1034	1194	781	58	45	881	706	195	23	2143	58	22	12	23	706	218	852
NiPdRh	29	6	16	46	40	23	202	60	8	24	81	135	57	76	64	36	205	64	101	72	67	120	93	82	101	8	164	75	83	123	321	95	99	863	88	424	43	1919	133	70	190	48	21	2204	23	53	104	976	276
NiPt	4	5	7	9	10	8	5	10	9	5	166	61	52	26	181	35	41	82	94	40	48	30	50	35	159	43	19	20	54	89	404	2019	145	2598	47	199	3	287	38	58	99	49	889	21	2774	26	223	218	4
NiPtRh	6	7	5	5	8	5	21	4	3	8	194	101	98	45	139	116	62	87	152	186	170	84	104	185	146	74	258	74	128	132	1197	1488	658	95	1145	232	108	328	316	146	64	263	13	2118	1191	948	2165	40	492
NiPtRu	12	16	13	7	7	15	9	12	18	13	251	163	331	144	110	50	145	96	196	89	215	191	301	151	145	35	166	88	225	138	161	1317	156	1580	1022	2489	685	1477	65	749	84	759	136	759	291	551	844	452	2200
NiPtV	1396	1209	737	1140	1002	430	977	1144	1389	788	151	159	134	164	200	231	84	88	70	172	168	270	346	150	102	503	74	87	63	121	106	593	784	244	317	1014	1513	357	2011	528	44	1483	461	140	748	416	1004	77	2160
NiRh	4	7	10	9	9	10	14	23	11	2	193	51	43	27	90	27	365	40	151	34	74	52	61	8	37	23	54	45	67	25	43	4	135	149	170	78	15	747	10	28	580	534	495	2779	451	159	203	187	2778
NiRhW	234	313	65	260	390	698	221	239	148	387	205	309	289	182	294	129	147	193	156	155	132	229	265	138	214	123	149	141	169	130	411	2775	778	606	1650	181	25	616	676	506	2261	699	1302	511	2169	384	1272	2119	895
NiRu	46	19	26	23	18	31	17	35	41	22	57	57	145	114	62	156	36	113	51	118	69	83	198	124	63	134	42	76	36	107	337	130	1756	17	1050	2780	485	1879	560	1204	911	612	1059	524	1120	1333	1476	1296	2766
PdPt	6	5	12	10	13	8	14	13	9	13	650	282	45	39	138	26	39	55	213	228	94	80	73	14	39	34	37	92	46	339	126	689	17	15	23	4	182	2780	83	2440	86	1336	705	165	143	573	561	2776	451
PdPtRh	7	8	9	6	6	9	12	6	7	7	108	160	153	41	91	57	186	57	119	164	83	139	129	41	98	103	147	50	131	133	1815	1204	244	60	81	361	72	157	71	137	20	24	230	462	17	993	86	63	2747
PdPtRu	144	89	73	53	29	47	62	59	24	43	205	253	82	89	190	72	53	167	121	104	315	272	58	59	164	74	41	129	112	70	1066	127	450	572	377	132	320	922	102	141	1396	321	406	397	445	477	197	1390	2748
PdPtTi	79	101	71	95	44	52	62	101	90	208	746	399	409	1045	288	97	673	425	382	646	730	283	368	1079	365	290	688	406	323	1015	599	1293	604	608	164	1297	769	345	354	1011	6	820	97	325	288	1085	161	143	23
PdRh	12	11	50	26	21	11	11	7	13	15	47	28	375	46	210	60	59	62	39	106	25	23	579	28	82	35	37	27	24	101	532	31	130	36	37	15	8	200	173	130	58	317	496	19	2776	10	17	79	10
PdRhV	1651	1012	1324	1485	1374	1570	1743	1237	1820	1457	56	51	38	47	69	50	52	137	23	40	39	53	59	78	59	43	39	115	45	55	128	386	1260	19	333	216	1212	17	622	159	2727	649	580	2724	1045	143	18	163	870
PdRhW	316	324	218	361	142	253	195	210	288	258	112	216	120	254	145	143	146	51	146	190	143	223	177	201	135	161	158	113	142	115	192	799	150	140	285	119	442	312	1614	161	2740	161	515	2732	2746	845	2742	160	457
PdRuW	1163	807	978	918	1060	1485	859	833	984	1445	1337	1029	1138	983	1205	1330	1013	1110	915	1337	1427	937	1031	976	1249	1205	916	1068	1149	1076	2316	1007	1873	1424	2516	2319	1034	2021	2011	1285	2751	907	746	1131	1583	1147	745	1161	364
PtRh	10	9	8	6	15	11	4	8	7	17	62	39	32	55	34	71	49	127	130	86	70	43	23	52	37	112	55	142	25	78	611	1059	195	115	1735	85	1495	61	172	1485	77	213	162	775	1427	1229	103	157	637
PtRhRu	19	15	19	31	20	16	15	7	5	13	181	146	93	372	155	290	182	139	177	212	113	180	132	358	177	316	202	192	183	194	1379	513	1518	1273	1056	294	104	783	698	874	465	2730	504	2737	231	178	863	68	347
PtRhW	357	316	59	120	499	276	320	172	99	415	294	141	192	196	243	223	162	78	155	123	270	168	183	148	187	240	180	182	143	44	627	206	727	246	1200	321	2490	171	595	1075	25	2753	434	1278	2739	2731	1292	1093	140
PtRu	16	13	14	14	10	13	18	17	26	26	125	94	78	86	178	73	87	78	66	69	95	132	140	77	121	67	101	57	75	97	1250	729	600	122	939	47	833	75	416	1493	966	967	1316	285	495	1206	458	1118	374
ReTiW	13	25	13	10	18	14	12	44	14	6	66	90	43	68	84	79	66	75	121	47	107	92	84	111	50	86	115	180	162	61	50	540	509	2024	638	807	1194	714	756	1107	235	597	2667	2694	385	405	214	409	838
ReVW	13	14	20	9	12	20	13	11	17	19	48	88	34	24	106	140	49	47	45	60	58	97	39	23	163	180	47	26	41	59	599	2323	720	142	979	159	1705	499	782	1658	1797	2735	814	915	2719	1308	2734	1147	732
RhRu	29	39	31	30	36	41	31	36	46	27	242	75	102	152	57	256	79	121	206	114	108	59	76	105	49	180	51	69	163	140	293	207	602	15	1834	214	28	553	949	72	1545	613	1032	2780	1189	419	1485	546	2772
RhV	399	853	715	1049	628	580	744	792	1294	947	59	214	69	16	20	177	61	72	42	20	73	59	117	16	17	98	49	87	63	8	19	96	57	104	999	16	1576	194	1401	11	255	86	122	296	63	194	20	465	190
TaTi	5	3	5	7	4	6	3	4	5	3	79	58	58	194	26	13	61	187	37	84	54	113	149	96	228	18	42	69	80	45	105	22	2212	13	42	74	2	222	56	130	2778	77	76	2774	2778	342	1377	2779	5
TaTiV	5	3	1	2	4	1	2	2	4	3	168	201	98	86	194	53	132	195	110	108	83	262	48	86	180	53	147	160	71	655	149	925	1060	27	1957	60	153	214	1121	821	2679	1651	6	846	2667	2674	2668	2672	2653
TaTiW	1	1	1	1	1	1	1	1	1	1	151	127	333	189	318	247	142	425	253	61	353	624	242	131	257	365	228	750	200	83	490	65	686	49	7	182	1970	699	200	1461	358	2685	124	4	63	2672	367	11	2707
TaTiZr	548	762	450	578	432	544	429	517	108	446	34	11	12	2	12	25	31	59	102	11	50	8	9	2	4	16	20	71	93	31	348	1074	194	35	657	45	225	136	600	372	281	127	2695	1252	344	2672	2683	2657	161
TaV	12	4	9	2	4	6	10	8	4	6	139	50	10	20	5	77	90	5	40	13	60	21	18	11	6	56	17	10	36	7	137	84	293	217	469	630	390	1767	210	719	12	285	2779	13	762	2780	4	2780	2779
TaVW	17	4	4	3	4	4	6	5	8	14	211	129	88	91	75	207	85	192	186	133	483	171	213	108	46	155	68	142	167	91	997	1858	515	8	911	95	1601	777	45	111	1070	2709	2703	1306	2692	2722	5	662	72
TaW	3	5	2	6	6	4	5	2	2	5	47	26	27	289	43	88	45	103	191	69	103	25	71	199	51	117	134	25	37	81	4	706	119	39	1570	689	1640	139	618	116	82	508	443	131	2770	217	9	2779	417
TaZr	203	717	154	386	445	340	262	608	314	791	12	13	34	16	2	8	18	59	24	40	8	24	33	1	4	21	20	58	13	85	238	104	1	380	569	654	159	55	259	1080	971	23	1422	53	1206	205	352	590	2775
TiV	5	16	9	13	17	10	7	13	15	11	39	99	31	98	24	88	67	75	47	53	630	27	26	27	29	72	19	62	22	39	28	296	92	42	18	65	8	6	155	2046	325	2780	2779	14	2777	1619	2778	783	594
TiW	12	11	14	7	14	6	6	7	6	6	51	35	104	104	175	30	100	149	103	120	60	24	115	8	194	51	27	45	53	52	17	46	11	15	407	157	35	457	433	575	18	362	226	1612	59	1027	96	2779	411
TiZr	462	318	209	491	332	214	223	299	133	320	78	20	16	57	42	35	132	14	31	6	4	21	32	526	22	31	116	16	115	1	302	879	38	324	667	840	84	109	101	48	1057	1630	2780	2780	2780	2780	269	2780	2777
VW	5	6	14	15	8	9	9	18	4	4	21	41	24	100	6	41	76	314	60	10	59	18	6	13	1	9	53	31	15	12	122	64	331	2778	73	1217	53	22	20	1025	27	82	222	231	2780	597	1082	119	2780
[truncated: 41 more columns]

## Sheet: 4(e) Ranking index(AFLOW4)
HEAs	ERS	NMF (type 1)	NMF (type 2)	SVD (type 1)	SVD (type 2)
AgAlAuCu	8264	991	14038	344	14022
AgAuCuNi	4370	971	10108	127	10229
AgAuCuPd	523	910	13862	3	13863
AgAuCuPt	382	63	13863	5479	13864
AgAuCuRh	3499	780	13864	786	13866
AgAuFePd	5625	225	6504	1559	7184
AgAuNiPd	3003	213	10128	80	10250
AgAuNiPt	2586	65	10129	283	10251
AgAuPdPt	431	7	14221	390	14223
AgAuPtRh	1855	30	14218	785	14235
AgCoIrPt	6466	125	39	3524	210
AgCoPdPt	7085	49	14832	5312	14866
AgCoPdRh	8673	580	14833	1747	14852
AgCoPtRh	7196	168	14843	3061	14828
AgCuFePd	5857	919	5042	17239	7122
AgCuNbPd	9736	8867	7648	781	8374
AgCuNiPd	1424	908	10101	17241	10226
AgCuNiPt	3385	193	10102	902	10225
AgCuPdPt	492	5	15096	2269	15140
AgCuPdRh	4111	972	15098	6014	15142
AgCuPtRh	4808	34	15093	1439	15152
AgFePdRh	4059	287	5053	3593	5760
AgIrNiPt	5855	57	2376	574	348
AgIrPtRh	6080	115	2211	2128	46
AgIrPtRu	5718	943	2212	2315	44
AgNiPdPt	4027	42	10489	536	10308
AgNiPdRh	7781	3666	10491	9365	10310
AgNiPtRh	5213	150	10541	8371	10264
AgNiPtRu	5661	2799	10543	2325	10265
AgOsPtRh	9611	15246	14675	11714	14641
AgPdPtRe	6680	15298	14626	3002	14661
AgPdPtRu	4322	758	14625	473	14663
AgPtRhRu	6101	1295	14519	11746	14492
AlCrFeMn	1580	802	4155	724	4556
AlCrFeMo	2868	4379	5185	5048	5897
AlCrFeRe	7995	13600	5190	2089	5903
AlCrFeW	672	310	5198	186	5887
AlCrHfTi	1583	1601	7254	6479	7919
AlCrHfW	926	1657	7256	91	7921
AlCrMnMo	723	2069	4157	2942	4529
AlCrMnRe	2568	4807	4163	11867	4503
AlCrMnTi	3790	605	4169	7252	4509
AlCrMnV	281	775	4200	5497	4510
AlCrMnW	385	2325	4172	2328	4511
AlCrMoRe	1061	5603	12143	1708	12422
AlCrMoTi	875	1516	12148	78	12428
AlCrMoV	283	3481	12149	3041	12429
AlCrMoW	397	1288	12150	4806	12430
AlCrNbV	362	5965	7479	6189	8411
AlCrReTi	811	2598	15493	8859	15499
AlCrReV	637	6649	15494	9118	15500
AlCrReW	575	4774	15495	7166	15501
AlCrTiV	449	790	15464	1389	15468
AlCrTiW	412	818	15465	9	15469
AlCrVW	197	303	15467	5319	15471
AlCuFeMn	7494	1142	4226	7732	4513
AlCuFeNi	6858	661	4782	2346	5504
AlFeMnRe	10532	16286	4252	16156	4573
AlFeTiV	3693	1327	4875	825	5539
AlHfTiV	469	828	7409	268	8043
AlHfTiW	593	1661	7410	185	8044
AlHfVW	410	1858	7412	1376	8046
AlMnMoRe	3132	16444	4547	6388	4409
AlMnReW	2628	7479	4556	2715	4468
AlMnTiV	1949	469	4505	2966	4449
AlMnVW	291	1703	4421	197	4451
AlMoTiV	678	1804	12053	2244	12033
AlMoVW	403	5752	12048	670	12036
AlNbTiV	622	1957	7539	4158	8158
AlNbVW	347	5812	7542	3296	8161
AlReVW	490	3291	15302	2350	15308
AlTiVW	499	1380	15190	89	15193
AuCoCuPd	4420	195	14345	2750	14343
AuCoCuPt	3555	99	14346	960	14344
AuCoIrPd	4787	122	2037	3012	385
AuCoIrPt	4462	31	2038	2819	1221
AuCoMoPd	9059	3946	12037	1921	11881
AuCoNiPd	2841	768	10454	850	11489
AuCoNiPt	1514	124	10455	67	11490
AuCoPdPt	700	76	14262	1430	14256
AuCoPdRh	1592	378	14260	422	14254
AuCoPtRh	1847	81	14267	5473	14270
AuCrCuPd	7442	1924	14297	139	14295
AuCrNiPd	3716	2710	10417	1241	11505
AuCrPdPt	790	2001	13726	1594	13737
AuCuFePd	871	462	5557	957	6230
AuCuNiPd	338	447	10433	561	11477
AuCuNiPt	289	82	10461	745	11478
AuCuPdPt	206	1	13800	799	13786
AuCuPdRh	436	483	13802	87	13785
AuCuPtRh	318	10	13758	1922	13764
AuCuPtRu	1709	618	13759	2239	13765
AuFeMoPd	837	3449	5629	17166	6279
AuFeNiPd	832	1859	5690	3735	6272
AuFePdRe	11985	12470	5647	13691	6265
AuIrNiPd	2587	73	667	81	1403
AuIrNiPt	1282	15	669	177	1404
AuIrOsPt	4040	1363	681	2374	1362
AuIrPdPt	597	87	641	9513	1361
AuIrPdRh	1062	576	642	606	1375
AuIrPtRh	994	126	657	1367	1386
AuIrPtRu	2300	247	658	2734	1413
AuMoNiPd	3479	2307	10317	26	11422
AuMoPdRe	6122	7092	12381	13715	11922
AuMoPdRu	8402	2487	12383	3416	11924
AuMoPtRh	2316	884	12392	2743	11933
AuNbPdRh	9490	3850	7956	7580	8553
AuNiPdPt	100	79	10341	148	11439
AuNiPdRh	418	2044	10343	361	11441
AuNiPdRu	1333	2200	10376	1138	11442
AuNiPtRe	3782	12608	10385	4154	11450
AuNiPtRh	422	235	10386	909	11451
AuNiPtRu	872	1503	10387	1233	11452
AuOsPdPt	2480	12644	14010	1581	14012
AuOsPtRh	5993	5985	13909	5919	13917
AuPdPtRe	2479	12612	13894	1603	13902
AuPdPtRh	61	68	13895	758	13903
AuPdPtRu	519	718	13896	2133	13904
AuPdRhRu	2185	2374	13981	3898	13989
AuPtReRu	10396	8128	13950	8362	13943
AuPtRhRu	1356	1293	13957	2257	13966
CoCrCuNi	1185	268	10373	43	10539
CoCrCuPt	731	11	16136	14451	16176
CoCrFeNi	487	54	5249	8486	5961
CoCrIrPd	648	27	543	7272	1293
CoCrIrPt	105	56	544	4268	1294
CoCrMnMo	2037	694	11192	17089	5363
CoCrMnNb	7037	456	7898	2739	5364
CoCrMnNi	1078	750	10723	1637	5365
CoCrMoNb	1234	649	7884	17093	8471
CoCrMoW	949	612	12314	6044	11907
CoCrNbW	1331	418	7899	17098	8457
CoCrNiPd	446	296	10902	363	10536
CoCrNiPt	199	32	10903	2511	10535
CoCrOsPd	17255	10826	16129	11531	16096
CoCrOsPt	4009	5710	16130	6694	16097
CoCrPdPt	595	6	16100	2678	16108
CoCrPdRh	962	224	16102	1194	16142
CoCrPdRu	2566	2600	16103	1863	16144
CoCrPtRh	165	9	16112	17096	16153
CoCrPtRu	891	2443	16113	3006	16154
CoCuIrPd	284	60	841	4367	1312
CoCuIrPt	68	38	842	8609	1313
CoCuNiPd	204	340	10917	2793	10589
CoCuNiPt	86	147	10918	4986	10590
CoCuOsPt	3404	10077	16473	1000	16509
CoCuPdPt	218	14	16484	3095	16490
CoCuPdRe	17224	10094	16519	15042	16505
CoCuPdRh	194	114	16520	612	16475
CoCuPdRu	1152	2849	16521	207	16476
CoCuPtRe	3402	10092	16529	998	16484
CoCuPtRh	51	92	16530	857	16485
CoCuPtRu	448	3834	16531	6319	16486
CoFeMnNi	583	924	5302	2608	4791
CoIrMoPd	1084	626	729	2525	1340
CoIrMoPt	859	689	730	17122	1907
CoIrNiPd	178	305	701	4996	2345
CoIrNiPt	49	257	702	1610	2346
CoIrOsPd	4085	4143	713	8808	2357
CoIrOsPt	714	3510	714	3460	2358
CoIrPdPt	92	3	780	10292	2402
CoIrPdRe	4084	4142	781	8393	2403
CoIrPdRh	118	197	782	4272	2395
CoIrPdRu	520	955	783	1039	2404
CoIrPtRe	713	3512	791	3454	2405
CoIrPtRh	46	40	792	6375	2390
CoIrPtRu	304	719	793	4899	2384
CoMoNbW	745	7014	9008	3207	8578
CoMoNiPd	501	1629	10929	877	10456
CoMoNiPt	493	1749	10930	1268	10458
CoMoOsPd	16990	11139	12396	11092	12341
CoMoOsPt	7894	11138	12397	1440	12342
CoMoPdPt	1324	424	12407	950	12353
CoMoPdRe	8658	8989	12408	4035	12354
CoMoPdRh	1073	1130	12409	1053	12355
CoMoPdRu	6633	2769	12410	2646	12356
CoMoPtRe	6425	9366	12418	1434	12364
CoMoPtRh	840	923	12419	2985	12365
CoMoPtRu	7473	8687	12420	1792	12366
CoNiOsPd	16877	11089	10838	14300	10444
CoNiOsPt	2314	5322	10839	2252	10445
CoNiPdPt	77	21	10850	871	10469
CoNiPdRe	16871	11311	10851	16378	10470
CoNiPdRh	91	1328	10852	584	10471
CoNiPdRu	509	3167	10853	542	10503
CoNiPtRe	2313	5319	10816	2249	10512
CoNiPtRh	65	112	10815	385	10513
CoNiPtRu	363	1994	10814	1456	10514
CoOsPdPt	3403	11097	16824	194	16819
CoOsPdRe	17225	11098	16825	16523	16820
CoOsPdRh	17105	10105	16826	13937	16821
CoOsPdRu	17250	11113	16827	16233	16818
CoOsPtRe	17241	11105	16835	3844	16829
CoOsPtRh	2250	4523	16823	2379	16830
CoOsPtRu	17274	11104	16822	2485	16831
CoPdPtRe	3401	10557	16703	192	16685
CoPdPtRh	71	18	16704	893	16684
CoPdPtRu	488	2612	16705	1982	16683
CoPdReRh	17099	10064	16713	13947	16700
CoPdReRu	17223	10573	16714	15578	16701
CoPdRhRu	1101	2933	16790	1674	16709
CoPtReRh	2249	4524	16758	2378	16813
CoPtReRu	17232	10333	16759	2618	16799
CoPtRhRu	445	1373	16767	7714	16754
CrCuFeNb	7593	1265	6800	5971	7431
CrCuFeNi	1126	177	6801	1225	7430
CrCuFeV	1925	132	6791	11963	7420
CrCuNbTa	3462	1856	9164	8591	10162
CrCuNbV	5384	1554	9167	9402	10159
CrCuNiPd	3757	2010	10894	112	10674
CrCuNiPt	309	473	10895	223	10675
CrCuOsPt	9441	8073	15789	4978	15782
CrCuPdPt	1133	29	15799	2708	15793
CrCuPdRh	4495	1887	15801	1192	15794
CrCuPtRh	317	116	15739	1752	15805
CrCuPtRu	4398	3184	15784	4721	15806
CrCuTiV	5435	1035	15733	4354	15738
CrFeMnMo	2113	209	6635	1934	4760
CrFeMnNb	5427	282	6636	5628	4762
CrFeMnNi	778	1324	6637	17308	4763
CrFeMnRe	5847	1346	6632	16545	4767
CrFeMnTa	7469	278	6611	4345	4771
CrFeMnV	471	178	6608	1024	4774
CrFeMnW	673	414	6606	17253	4775
CrFeMoNb	437	874	6605	17307	7433
CrFeMoNi	244	2302	6604	4014	7434
CrFeMoRe	1379	787	6600	757	7438
CrFeMoTa	1058	865	6617	247	7442
CrFeMoTi	2152	578	6619	624	7444
CrFeMoV	250	799	6620	17274	7445
CrFeMoW	210	842	6621	6323	7446
CrFeNbRe	1947	1995	6627	1212	7414
CrFeNbTa	604	409	6639	6723	7332
CrFeNbV	366	353	6675	3067	7335
CrFeNbW	371	485	6677	4755	7336
CrFeNiPd	947	187	6680	2081	7339
CrFeNiRe	3339	3892	6682	4380	7341
CrFeNiV	572	925	6689	9122	7348
CrFeOsPd	12237	13577	6691	10643	7351
CrFePdRu	2778	2685	6692	1907	7304
CrFeReTa	3725	252	6660	9068	7318
CrFeReTi	5285	4109	6662	880	7320
CrFeReV	1162	4108	6663	885	7321
CrFeReW	734	415	6664	5213	7322
CrFeTaV	931	443	6530	2399	7382
CrFeTaW	525	504	6531	4353	7383
CrFeTiW	801	1367	6537	5644	7390
CrFeVW	168	238	6539	2177	7392
CrHfMoNb	256	1280	2890	2038	2892
CrHfMoRe	1312	2577	2895	9330	2812
CrHfMoTa	303	1232	2899	38	2816
CrHfMoTi	341	363	2901	1135	2818
CrHfMoV	252	4660	2902	489	2819
CrHfMoW	339	1010	2903	13	2820
CrHfNbRe	2277	3989	2875	5500	2826
CrHfNbTa	293	2064	2845	2106	2830
CrHfNbTi	414	836	2847	397	2832
CrHfNbV	258	368	2848	924	2833
CrHfNbW	342	1644	2849	5333	2834
CrHfNbZr	6838	1679	2850	1983	2835
CrHfReTa	2256	1405	2810	1168	2871
CrHfReTi	1937	2531	2812	714	2873
CrHfReV	1418	6157	2813	7751	2874
CrHfReW	1842	1871	2814	5515	2875
CrHfTaTi	374	772	2771	248	2844
CrHfTaV	297	421	2772	1477	2845
CrHfTaW	381	1002	2773	1132	2846
CrHfTaZr	7169	1944	2774	1165	2847
CrHfTiV	368	173	2779	12	2852
CrHfTiW	389	505	2780	369	2853
CrHfTiZr	6698	1173	2781	371	2854
CrHfVW	236	226	2782	5168	2840
CrIrNiPd	383	138	482	791	2542
CrIrNiPt	79	144	457	236	2526
CrIrOsPd	9612	4577	296	5893	2453
CrIrOsPt	794	4387	299	4224	2455
CrIrPdPt	474	61	273	1843	2466
CrIrPdRh	393	711	278	528	2443
CrIrPdRu	2398	2364	281	2007	2429
CrIrPtRh	66	194	370	317	2423
CrIrPtRu	277	3567	371	5433	2424
CrMnMoNb	235	665	9023	4231	4975
CrMnMoNi	2342	1134	11032	11278	4976
CrMnMoRe	582	3452	11227	2124	4981
CrMnMoTa	351	644	11231	2481	4985
CrMnMoTi	1139	663	11232	327	4987
CrMnMoV	94	522	11233	3175	4988
CrMnMoW	215	642	11234	2709	4989
CrMnNbNi	2663	2890	9022	9774	4991
CrMnNbRe	919	2942	9019	8679	4972
CrMnNbTa	335	374	9015	3641	4945
CrMnNbTi	1322	460	9024	3368	4947
CrMnNbV	211	218	9025	1282	4948
CrMnNbW	343	994	9026	10715	4949
CrMnNiRe	7263	2777	11021	3906	4954
CrMnNiV	798	1018	11013	11247	4961
CrMnReTa	1505	540	11427	3968	5054
CrMnReTi	3211	2524	11444	1128	5056
CrMnReV	616	2525	11445	1151	5057
CrMnReW	644	8439	11446	4119	5058
CrMnTaV	315	106	11412	4631	5015
CrMnTaW	569	650	11413	1174	5016
CrMnTiV	1032	396	11419	590	5022
CrMnTiW	1578	835	11420	3234	5023
CrMnVW	83	392	11422	9641	5025
CrMoNbNi	3041	8347	9028	17329	10173
CrMoNbRe	63	3615	9032	5375	10177
CrMoNbTa	54	1566	9036	162	10181
CrMoNbTi	99	1541	9038	1660	10182
CrMoNbV	22	866	9039	3173	10183
CrMoNbW	35	381	9040	5338	10184
CrMoNbZr	720	1528	9041	4299	10185
CrMoNiRe	3993	1895	11019	16980	10697
CrMoReTa	186	1101	12202	1602	12184
CrMoReTi	190	5494	12204	1978	12186
CrMoReV	70	774	12205	2809	12187
CrMoReW	59	1286	12206	6286	12188
CrMoReZr	2424	1385	12207	1002	12189
CrMoTaTi	112	1568	12274	256	12178
CrMoTaV	126	852	12275	229	12176
CrMoTaW	78	365	12291	218	12177
CrMoTiV	149	482	12297	79	12170
CrMoTiW	144	234	12298	486	12171
CrMoTiZr	1016	254	12299	7018	12172
CrMoVW	75	347	12300	4809	12173
CrNbNiV	992	3709	9086	14081	10100
CrNbReTa	121	1637	9070	1560	10070
CrNbReTi	213	4366	9072	221	10072
CrNbReV	109	2079	9012	5054	10073
CrNbReW	123	3433	8982	10710	10074
CrNbReZr	2786	1746	8981	5881	10075
CrNbTaTi	166	3097	8942	113	10133
CrNbTaV	81	507	8943	198	10134
CrNbTaW	50	349	8944	2074	10135
CrNbTiV	177	487	8950	146	10140
CrNbTiW	179	556	8936	975	10141
CrNbVW	60	281	8918	10154	10143
CrNiOsPd	16928	13714	11069	12637	10687
CrNiOsPt	4005	7583	11070	11062	10688
CrNiPdPt	287	100	11081	3741	10639
CrNiPdRh	566	2800	11068	243	10641
CrNiPdRu	3428	2335	11067	8863	10642
CrNiPtRh	122	346	11042	211	10636
CrNiPtRu	395	4553	11043	5301	10651
CrNiReV	2700	3302	11057	8884	10666
CrOsPdPt	8667	9813	16081	11237	16010
CrOsPdRh	17170	13699	16083	12987	16011
CrOsPdRu	17443	13718	16084	15008	16012
CrOsPtRh	4008	7517	16093	5385	16021
CrOsPtRu	17507	13683	16094	8845	16022
CrPdPtRh	337	96	15960	3704	16042
CrPdPtRu	2459	1614	15962	2019	16043
CrPdRhRu	3909	2369	15942	6023	16060
CrPtRhRu	450	4385	16023	4239	15880
CrReTaTi	202	1423	15907	63	16003
CrReTaV	196	275	15845	1709	16004
CrReTaW	195	816	15846	1196	15990
CrReTiV	200	7152	15852	1600	15943
CrReTiW	224	4859	15853	1485	15944
CrReTiZr	3232	1691	15854	981	15945
CrReVW	80	391	15855	941	15946
CrReVZr	5637	4184	15856	1316	15947
CrReWZr	2138	1019	15857	1731	15948
CrTaTiV	156	430	15892	35	15816
CrTaTiW	185	408	15893	14	15815
CrTaVW	106	222	15894	449	15813
CrTiVW	171	47	15903	149	15831
CrTiVZr	3475	167	15904	495	15832
CrTiWZr	1452	451	15905	439	15833
CrVWZr	1459	436	15906	2297	15834
CuFeIrPd	628	104	1386	1292	2477
CuFeMoV	1194	617	6547	2969	7196
CuFeNbTa	3818	558	6557	4293	7215
CuFeNbTi	5863	735	6560	12956	7217
CuFeNbV	4140	445	6561	4064	7218
CuFeNiPd	278	839	6565	14062	7222
CuFeNiV	1994	511	6598	184	7266
CuFeOsPd	12234	12831	6745	12140	7269
CuFePdRe	12205	12820	6758	11771	7282
CuFePdRh	298	133	6744	1248	7283
CuFePdRu	849	4229	6759	109	7284
CuFeTaV	3483	304	6775	3884	7402
CuFeVW	4815	428	6785	12282	7412
CuIrNiPd	234	22	1527	3622	2056
CuIrNiPt	127	19	1554	17221	2044
CuIrOsPd	2745	3621	1570	4094	2068
CuIrPdPt	253	41	1424	8957	2024
CuIrPdRh	203	239	1426	7522	2026
CuIrPtRh	89	149	1402	1493	2036
CuMnMoW	1587	355	11458	13085	4922
CuMoNbTa	4178	7302	8962	1116	9979
CuMoNbV	3799	6664	8951	6468	9963
CuMoTaTi	2570	3281	8778	476	12222
CuMoTiV	3181	2342	8786	7994	12229
CuNbTaTi	1603	3351	8901	2160	10018
CuNbTaV	4044	3713	8902	1984	10019
CuNbTiV	4090	2521	8909	5826	10150
CuNbVW	4995	6244	8911	1458	10153
CuNiOsPd	16925	12925	10760	16358	10357
CuNiOsPt	2240	12926	10761	2452	10356
CuNiPdPt	1	12	10772	2760	10365
CuNiPdRe	16900	12945	10759	16929	10366
CuNiPdRh	45	1137	10773	450	10367
CuNiPdRu	282	2240	10775	119	10368
CuNiPtRe	2239	12947	10783	2482	10389
CuNiPtRh	26	71	10784	286	10390
CuNiPtRu	98	1642	10785	2576	10412
CuOsPdPt	3406	13410	16447	3287	16449
CuOsPtRe	17411	13421	16457	7005	16460
CuOsPtRh	2242	13422	16458	5744	16461
CuOsPtRu	6315	8116	16459	11019	16462
CuPdPtRe	3405	13409	16320	3288	16317
CuPdPtRh	38	20	16319	6590	16318
CuPdPtRu	237	759	16318	3181	16319
CuPdReRh	17134	13414	16311	11170	16312
CuPdRhRu	504	2175	16330	1783	16336
CuPtReRh	2241	13425	16434	5758	16303
CuPtReRu	6312	8122	16435	4798	16304
CuPtRhRu	158	1292	16409	4663	16379
CuTaTiV	5529	2134	16256	66	16259
CuTaTiW	2114	3708	16257	459	16260
CuTaVW	1758	5120	16259	595	16262
CuTiVW	3182	1680	16268	384	16256
FeIrMoPd	350	402	1019	3084	2219
FeIrNiPd	354	662	922	891	2195
FeIrOsPd	4933	6138	934	16864	2262
FeIrPdRe	4932	6136	919	11639	2222
FeIrPdRu	391	832	894	2188	2224
FeMnMoNb	655	725	6157	4264	6757
FeMnMoRe	6409	3932	6162	402	6796
FeMnMoTa	2336	697	6303	1501	6800
FeMnMoTi	5277	727	6341	1050	6802
FeMnMoV	676	590	6342	3914	6803
FeMnMoW	613	698	6343	3617	6804
FeMnNbRe	7130	3658	6349	13048	6810
FeMnNbTa	1987	384	6353	2658	6814
FeMnNbV	756	293	6356	276	6817
FeMnNbW	846	1015	6357	899	6818
FeMnReTa	6498	856	6406	3849	7007
FeMnReTi	7394	2856	6409	1685	7009
FeMnReV	7395	2857	6410	1695	7010
FeMnReW	6472	8327	6411	7164	7011
FeMnTaV	4203	130	6436	1219	6968
FeMnTaW	2279	701	6437	2130	6969
FeMnTiW	8295	904	6376	3675	6976
FeMnVW	322	709	6378	501	6978
FeMoNbRe	467	4874	6385	623	6985
FeMoNbTa	357	3178	6388	240	6989
FeMoNbV	182	1575	6392	844	6992
FeMoNbW	153	4154	6393	2535	6993
FeMoNiPd	373	3047	6396	1885	7030
FeMoNiV	567	1659	6302	13855	7073
FeMoOsPd	12130	15623	6203	7691	7076
FeMoPdRe	1288	9004	6216	10880	7089
FeMoPdRh	325	806	6202	2850	7090
FeMoPdRu	788	2536	6217	648	7091
FeMoReTa	895	1670	6179	318	7044
FeMoReTi	3027	3564	6177	1721	7046
FeMoReV	718	1468	6176	2037	7047
FeMoReW	396	3914	6174	1406	7033
FeMoTaV	543	1558	6233	560	6869
FeMoTaW	332	4206	6234	260	6870
FeMoTiV	1415	1477	6274	1569	6876
FeMoTiW	599	1830	6275	1518	6877
FeMoVW	146	1461	6277	233	6878
FeNbReTa	694	3059	6261	2483	6896
FeNbReTi	2054	3399	6263	4648	6932
FeNbReV	537	2939	6264	2185	6933
FeNbReW	306	5942	6265	3977	6934
FeNbTaTi	942	2182	5927	1856	6958
FeNbTaV	313	1161	5928	117	6959
FeNbTaW	212	8184	5929	562	6960
FeNbTiV	848	1140	5935	319	6898
FeNbVW	164	1118	5938	4385	6901
FeNiOsPd	12112	15558	5906	16422	6904
FeNiPdRe	12106	15555	5876	11297	6917
FeNiPdRh	352	988	5875	939	6918
FeNiPdRu	550	3179	5874	3757	6919
FeOsPdRe	12206	15526	5951	13987	6551
FeOsPdRh	12154	15527	5952	10797	6552
FeOsPdRu	12232	15528	5953	8790	6553
FePdReRh	12148	15606	5752	16379	6626
FePdReRu	12204	15607	5753	14137	6627
FePdRhRu	497	1934	5761	4005	6404
FeReTaV	1033	747	6092	467	6496
FeReTiV	2783	3376	6064	895	6472
FeReVW	428	1016	6044	356	6475
FeTaTiV	1676	1164	6104	1324	6690
FeTaTiW	791	2140	6105	936	6689
FeTaVW	334	1144	6107	2057	6703
FeTiVW	617	1302	6115	2068	6712
HfMoNbRe	107	2839	3779	3902	3642
HfMoNbTa	15	4060	3783	261	3661
HfMoNbTi	9	1005	3785	1688	3663
HfMoNbV	47	2946	3786	2061	3664
HfMoNbW	40	2873	3772	2522	3665
HfMoNbZr	292	2840	3787	1509	3666
HfMoReTa	142	1450	3342	234	3715
HfMoReTi	169	1353	3340	3027	3717
HfMoReV	228	2602	3322	4479	3718
HfMoReW	205	1845	3321	1558	3719
HfMoReZr	1576	4203	3320	2389	3720
HfMoTaTi	21	1038	3334	68	3639
HfMoTaV	72	2914	3335	50	3341
HfMoTaW	42	2992	3336	58	3342
HfMoTaZr	320	2925	3337	398	3343
HfMoTiV	69	739	3376	1342	3348
HfMoTiW	37	992	3410	84	3349
HfMoTiZr	345	1352	3412	769	3350
HfMoVW	261	2074	3413	254	3351
HfMoVZr	2343	2603	3414	1331	3352
HfMoWZr	689	1846	3415	298	3353
HfNbReTa	138	1490	3397	310	3335
HfNbReTi	189	1059	3399	2983	3371
HfNbReV	187	2038	3400	4494	3339
HfNbReW	95	1355	3401	3198	3372
HfNbReZr	636	3478	3402	421	3407
HfNbTaTi	34	1113	3221	3793	3431
HfNbTaV	36	2266	3207	358	3432
HfNbTaW	14	3228	3222	596	3433
HfNbTaZr	175	2565	3224	273	3434
HfNbTiV	33	809	3229	1710	3424
HfNbTiW	24	1262	3230	1255	3406
HfNbTiZr	225	1305	3231	2635	3390
HfNbVW	136	2195	3232	3281	3405
HfNbVZr	1103	1891	3233	1653	3375
HfNbWZr	308	2005	3234	1041	3376
HfReTaTi	172	859	3501	558	3608
HfReTaV	201	737	3502	60	3607
HfReTaW	129	1158	3503	120	3606
HfReTaZr	820	1257	3504	1320	3576
HfReTiV	255	1656	3509	483	3581
HfReTiW	148	1754	3510	1080	3582
HfReTiZr	682	2801	3496	315	3583
HfReVW	245	1998	3479	1079	3584
HfReVZr	1799	4992	3478	338	3585
HfReWZr	1569	2743	3477	3645	3586
HfTaTiV	53	834	3530	7	3454
HfTaTiW	20	1148	3515	10	3455
HfTaTiZr	208	1167	3516	130	3456
HfTaVW	151	1433	3517	111	3442
HfTaVZr	1156	1939	3518	1366	3457
HfTaWZr	331	1677	3519	15	3459
HfTiVW	147	889	3526	869	3466
HfTiVZr	1215	1037	3527	102	3467
HfTiWZr	392	1393	3528	484	3468
HfVWZr	2794	1368	3514	1604	3469
IrMoNiPd	272	427	1215	4492	1098
IrMoNiPt	222	419	1213	6416	1099
IrMoOsPd	5777	5433	1354	3936	1017
IrMoOsPt	3388	5899	1352	10141	931
IrMoPdPt	442	72	1391	2588	942
IrMoPdRe	4180	5434	1387	3919	930
IrMoPdRh	364	990	1385	6425	943
IrMoPdRu	796	3479	1384	7057	945
IrMoPtRe	2285	5900	1371	9949	953
IrMoPtRh	286	242	1369	4124	954
IrMoPtRu	1000	1179	1342	7032	955
IrNiOsPd	1887	3955	419	6789	526
IrNiOsPt	485	2828	418	5583	527
IrNiPdPt	133	8	135	2421	598
IrNiPdRe	1886	3954	134	7291	599
IrNiPdRh	140	582	133	689	600
IrNiPdRu	248	817	132	1474	601
IrNiPtRe	484	2827	151	5580	609
IrNiPtRh	108	37	149	13146	597
IrNiPtRu	87	406	148	1656	610
IrOsPdPt	482	757	254	4240	424
IrOsPdRe	17307	16785	252	13176	425
IrOsPdRh	1892	4078	251	5518	426
IrOsPdRu	7084	7188	249	5732	427
IrOsPtRe	3473	8121	164	2561	435
IrOsPtRh	529	1294	162	13544	436
IrOsPtRu	922	4160	185	8947	437
IrPdPtRe	481	756	823	4253	477
IrPdPtRh	170	24	835	7146	490
IrPdPtRu	167	59	834	17519	492
IrPdReRh	1891	4079	559	5868	500
IrPdReRu	7083	7189	556	6088	501
IrPdRhRu	324	896	568	4056	449
IrPtReRh	528	1297	688	10507	721
IrPtReRu	921	4159	1772	8580	722
IrPtRhRu	157	205	1736	17516	730
MnMoNbRe	305	4796	8211	2088	9395
MnMoNbTa	209	8913	8206	3425	9399
MnMoNbTi	413	6245	8216	1858	9400
MnMoNbV	31	6862	8217	3530	9402
MnMoNbW	103	7638	8218	2212	9403
MnMoNbZr	619	6419	8219	2112	9404
MnMoNiV	809	1737	8230	17502	9415
MnMoReTa	367	1795	8236	1486	9323
MnMoReTi	1643	4252	8238	1239	9325
MnMoReV	329	4251	8239	1077	9326
MnMoReW	369	6230	8240	731	9327
MnMoTaTi	513	4290	8264	1009	9351
MnMoTaV	154	4140	8299	879	9352
MnMoTaW	226	7635	8267	693	9338
MnMoTaZr	645	5749	8300	2086	9321
MnMoTiV	631	1430	8305	642	9316
MnMoTiW	670	5443	8306	577	9315
MnMoTiZr	1765	1621	8307	285	9314
MnMoVW	117	3273	8308	567	9313
MnMoWZr	1889	5308	8310	324	9311
MnNbNiV	887	1180	9496	1023	9809
MnNbReTa	539	1942	9568	6184	9815
MnNbReV	316	3576	9556	11442	9861
MnNbReW	356	4887	9571	6051	9862
MnNbTaTi	876	4415	9539	1659	9886
MnNbTaV	162	3956	9540	910	9887
MnNbTaW	227	7644	9541	1217	9888
MnNbTaZr	586	5944	9542	451	9889
MnNbTiV	594	1562	9547	1222	9858
MnNbTiW	588	6079	9533	2031	9852
MnNbTiZr	3313	1801	9548	6300	9853
MnNbVW	85	3541	9550	732	9854
MnNbVZr	1871	2371	9551	1309	9855
MnNbWZr	847	5452	9552	516	9856
MnReTaV	425	1422	11716	823	11604
MnReTaW	554	1898	11717	836	11605
MnReTiV	1628	3573	11708	3430	11611
MnReTiW	3060	3547	11691	2253	11612
MnReVW	355	3545	11689	4350	11614
MnReWZr	7016	7713	11670	5004	11616
MnTaTiV	766	1527	11728	944	11660
MnTaTiW	934	6219	11729	461	11661
MnTaVW	233	3400	11731	797	11663
MnTiVW	669	3918	11740	1333	11627
MnTiWZr	3615	5301	11741	322	11629
MnVWZr	4335	2237	11743	1188	11630
MoNbNiV	1412	3534	8493	16781	9309
MoNbReTa	16	2720	8635	189	9261
MoNbReTi	18	4499	8637	161	9164
MoNbReV	12	4498	8638	2274	9165
MoNbReW	4	5520	8639	508	9166
MoNbReZr	285	905	8640	295	9167
MoNbTaTi	25	4205	8663	40	9190
MoNbTaV	3	6935	8698	507	9191
MoNbTaW	2	3704	8666	145	9192
MoNbTaZr	125	2430	8699	238	9178
MoNbTiV	64	240	8739	98	9140
MoNbTiW	6	4244	8740	269	9139
MoNbTiZr	115	557	8741	150	9138
MoNbVW	11	455	8742	116	9137
MoNbVZr	704	3165	8743	147	9136
MoNbWZr	275	6345	8744	488	9135
MoNiOsPd	16831	16686	8745	11649	9128
MoNiOsPt	3486	16685	8746	3631	9134
MoNiPdPt	239	51	8757	846	9147
MoNiPdRe	8597	9338	8758	6839	9148
MoNiPdRh	321	2007	8759	837	9149
MoNiPdRu	1055	2220	8760	5481	9150
MoNiPtRe	1552	9431	8717	3555	9158
MoNiPtRh	207	184	8732	3759	9193
MoNiPtRu	570	5407	8702	4001	9194
MoNiReV	1909	3614	8701	17501	9242
MoOsPdPt	4937	16748	8551	2579	9213
MoOsPdRe	17017	16736	8552	10878	9214
MoOsPdRh	16974	16737	8553	12974	9215
MoOsPdRu	17038	16738	8554	5081	9216
MoOsPtRe	17028	16743	8547	11104	9224
MoOsPtRh	4936	16744	8530	13521	9225
MoOsPtRu	17066	16745	8529	9489	9226
MoPdPtRe	2639	8488	8616	2559	9006
MoPdPtRh	223	360	8617	5144	9007
MoPdPtRu	758	2437	8618	441	9008
MoPdReRh	2305	7372	8626	1403	9016
MoPdReRu	2412	8615	8627	15260	9017
MoPdRhRu	2385	3320	8567	3609	9059
MoPtReRh	2052	9058	8384	14640	9061
MoPtReRu	5506	16727	8385	9955	9062
MoPtRhRu	1037	2345	8393	8735	9070
MoReTaTi	30	2427	8450	215	8888
MoReTaV	74	1950	8451	45	8870
MoReTaW	41	2472	8452	70	8869
MoReTaZr	327	880	8453	244	8868
MoReTiV	93	4316	8458	2986	8856
MoReTiW	58	4468	8459	551	8862
MoReTiZr	398	906	8460	801	8861
MoReVW	111	4466	8461	671	8860
MoReVZr	1950	940	8462	1302	8859
MoReWZr	538	881	8448	249	8858
MoTaTiV	110	228	8327	187	8938
MoTaTiW	10	3776	8329	5	8939
MoTaTiZr	160	529	8330	2937	8925
MoTaVW	104	429	8331	11	8940
MoTaWZr	268	2089	8333	245	8943
MoTiVW	214	153	8340	48	8950
MoTiVZr	1040	510	8341	1091	8951
MoTiWZr	290	503	8342	311	8952
MoVWZr	1983	3020	8328	332	8953
NbReTaTi	28	2971	9212	158	9542
NbReTaV	56	2097	9211	407	9543
NbReTaW	5	3034	9210	230	9544
NbReTaZr	231	888	9208	2001	9545
NbReTiV	57	3745	9204	1919	9535
NbReTiW	17	3700	9203	2422	9517
NbReTiZr	241	1133	9202	1460	9501
NbReVW	39	3698	9216	1305	9516
NbReVZr	873	944	9217	3440	9486
NbReWZr	271	1195	9218	510	9487
NbTaTiV	62	243	9287	278	9710
NbTaTiW	13	7786	9288	336	9711
NbTaTiZr	67	572	9289	949	9712
NbTaVW	8	458	9290	27	9713
NbTaVZr	522	2314	9291	364	9714
NbTaWZr	120	3018	9292	93	9715
NbTiVW	113	528	9299	76	9707
NbTiVZr	674	546	9300	429	9722
NbTiWZr	150	883	9471	908	9724
NbVWZr	1031	2414	9472	196	9725
NiOsPdPt	2235	17541	10045	3569	11013
NiOsPdRe	16901	17542	10046	10176	11014
NiOsPdRh	16856	17430	10047	12779	11015
NiOsPdRu	16923	17444	10048	11292	11016
NiOsPtRe	16915	17540	10055	8461	11012
NiOsPtRh	2312	7571	10056	3381	11011
NiOsPtRu	6305	7810	10057	3448	11010
NiPdPtRe	2234	17550	9913	3616	11078
NiPdPtRh	55	64	9912	1897	11079
NiPdPtRu	101	893	9911	1223	11080
NiPdReRh	16850	17420	9925	11570	11088
NiPdReRu	16899	17449	9926	11368	11089
NiPdRhRu	333	3287	9934	1121	11029
NiPtReRh	2311	7570	10038	3376	10784
NiPtReRu	6304	7812	10039	3469	10785
NiPtRhRu	176	1437	9979	13780	10793
OsPdPtRe	17364	17546	17536	8198	17536
OsPdPtRh	2252	17406	17537	4619	17537
OsPdPtRu	6314	5947	17538	9173	17538
OsPdReRh	17135	17384	17539	3435	17539
OsPdReRu	17360	17432	17540	20	17544
OsPtReRh	17155	17389	17546	14411	17547
OsPtReRu	17396	17437	17547	8387	17548
OsPtRhRu	6310	8127	17548	4052	17549
PdPtReRh	2251	17391	17542	4636	17541
PdPtReRu	6311	5948	17543	8809	17542
PdPtRhRu	143	754	17545	5461	17543
PdReRhRu	17133	17374	17544	10217	17540
PtReRhRu	6309	8130	17549	9084	17546
ReTaTiV	88	1307	16864	105	16858
ReTaTiW	29	3297	16863	115	16853
ReTaTiZr	299	916	16861	1400	16847
ReTaVW	128	1379	16858	973	16846
ReTaVZr	967	933	16860	1414	16845
ReTaWZr	328	864	16859	599	16839
ReTiVW	152	5806	17334	1372	17317
ReTiVZr	990	1609	17335	333	17318
ReTiWZr	386	1231	17336	347	17319
ReVWZr	1775	932	17447	1046	17447
TaTiVW	90	233	16840	47	16949
TaTiVZr	938	523	16839	566	16950
TaTiWZr	141	543	16838	627	16951
TaVWZr	1265	1198	16837	447	16952
TiVWZr	1632	413	16836	1362	2601

## Sheet: 4(f) Ranking index(LTVC4)
HEAs	ERS	NMF (type 1)	NMF (type 2)	SVD (type 1)	SVD (type 2)
AgAlAuCu	8946	991	14038	344	14022
AgAuCoIr	3622	88	22	1563	154
AgAuCoNi	2098	301	10107	2310	10230
AgAuCoRh	5151	75	13836	4652	13838
AgAuCrNi	3677	1660	10106	2694	10231
AgAuCuFe	8777	744	6497	6180	7190
AgAuCuNi	7783	971	10108	127	10229
AgAuCuPd	3051	910	13862	3	13863
AgAuFePd	2515	225	6504	1559	7184
AgAuFeRh	8263	105	6507	888	7187
AgAuIrPd	6192	58	15	10295	143
AgAuIrPt	3014	26	14	323	144
AgAuMoPd	5917	5088	12527	1973	12694
AgAuNiRe	16052	12689	10130	8233	10252
AgAuNiRh	3524	229	10131	423	10253
AgAuPdPt	103	7	14221	390	14223
AgAuPdRe	16124	12679	14222	994	14224
AgAuPdRu	2751	2031	14224	2016	14226
AgAuPtRh	2857	30	14218	785	14235
AgAuPtRu	872	371	14233	2523	14236
AgAuRhRu	6698	4427	14200	6954	14185
AgCoIrPd	6732	166	40	1299	209
AgCoIrPt	2607	125	39	3524	210
AgCoMoPd	5874	6124	12569	304	12663
AgCoNiPd	2294	985	10079	7419	10204
AgCoPdPt	2644	49	14832	5312	14866
AgCoPdRe	17225	11556	14819	10244	14853
AgCoPdRh	3822	580	14833	1747	14852
AgCoPtRe	7586	8294	14842	10010	14827
AgCoPtRh	2232	168	14843	3061	14828
AgCrIrRu	3539	5854	1692	4932	189
AgCrPtRu	7631	4386	14904	8633	14912
AgCrRhRu	3850	5126	14926	9911	14940
AgCuFeOs	12389	13242	5047	6907	7121
AgCuFePd	5293	919	5042	17239	7122
AgCuPdPt	813	5	15096	2269	15140
AgFeMoOs	12276	13828	5010	5659	5774
AgFeMoPd	7377	6754	5011	4676	5775
AgFeMoRe	2817	5682	5013	7747	5777
AgFeNiPd	5636	2271	5106	5414	5802
AgFeOsRe	12352	13840	5064	16254	5748
AgFeOsRu	12381	13830	5062	7882	5750
AgFePdRh	3234	287	5053	3593	5760
AgFeReRu	12343	13865	5117	12342	5834
AgIrNiPd	5131	103	2375	6901	347
AgIrNiPt	1321	57	2376	574	348
AgIrOsPd	7630	3821	2242	9072	310
AgIrPdRu	3976	1922	2257	17365	325
AgIrPtRe	3684	2561	2210	4677	357
AgIrPtRh	2034	115	2211	2128	46
AgIrPtRu	1130	943	2212	2315	44
AgMoNiRu	5538	5472	10504	17357	10322
AgMoOsRe	17035	15287	12609	14694	12614
AgMoPdRe	1510	15282	12580	4201	12477
AgNiOsPd	16941	15370	10479	10931	10296
AgNiPdPt	806	42	10489	536	10308
AgNiPdRe	16912	15299	10490	6763	10309
AgNiPdRh	1121	3666	10491	9365	10310
AgNiPtRe	7583	15302	10513	5657	10263
AgNiPtRh	594	150	10541	8371	10264
AgNiPtRu	662	2799	10543	2325	10265
AgOsPdRe	17374	15291	14664	15112	14630
AgOsPdRh	17171	15239	14665	14999	14631
AgOsPdRu	17447	15269	14666	5851	14632
AgOsPtRe	17421	15292	14674	7884	14640
AgOsPtRh	7756	15246	14675	11714	14641
AgOsPtRu	6495	8124	14676	16922	14642
AgPdPtRe	6514	15298	14626	3002	14661
AgPdPtRu	319	758	14625	473	14663
AgPdReRh	17134	15234	14534	14868	14671
AgPdRhRu	2724	2813	14543	9203	14628
AgPtReRh	7755	15211	14510	2964	14525
AgPtReRu	6491	8129	14511	8699	14524
AgPtRhRu	1032	1295	14519	11746	14492
AlCrHfTi	421	1601	7254	6479	7919
AlCrMoRe	4960	5603	12143	1708	12422
AlCrMoTi	2544	1516	12148	78	12428
AlCrMoV	5042	3481	12149	3041	12429
AlCrMoW	4339	1288	12150	4806	12430
AlCrReV	6876	6649	15494	9118	15500
AlCrReW	5291	4774	15495	7166	15501
AlCrTiW	2831	818	15465	9	15469
AlCrVW	5014	303	15467	5319	15471
AlCuFeNi	6259	661	4782	2346	5504
AlHfTiV	643	828	7409	268	8043
AlHfTiW	556	1661	7410	185	8044
AlMnTiV	3742	469	4505	2966	4449
AlMoTiV	1281	1804	12053	2244	12033
AlMoVW	3649	5752	12048	670	12036
AlNbTiV	2844	1957	7539	4158	8158
AlNbVW	4178	5812	7542	3296	8161
AlReVW	5395	3291	15302	2350	15308
AlTiVW	1270	1380	15190	89	15193
AuCoCrPd	3013	950	14358	6166	14360
AuCoIrPd	5308	122	2037	3012	385
AuCoMoPd	6209	3946	12037	1921	11881
AuCoNiPd	2630	768	10454	850	11489
AuCrPdPt	2960	2001	13726	1594	13737
AuCuFePd	839	462	5557	957	6230
AuCuPdRe	16122	12501	13801	11148	13770
AuCuPdRu	3462	1333	13803	2182	13755
AuCuPtRe	7452	12488	13757	2218	13763
AuCuPtRu	1192	618	13759	2239	13765
AuFeNiPd	3405	1859	5690	3735	6272
AuFePdRe	12127	12470	5647	13691	6265
AuIrNiPd	5101	73	667	81	1403
AuIrOsPd	4908	3607	680	4105	1384
AuIrOsPt	3891	1363	681	2374	1362
AuIrPdPt	758	87	641	9513	1361
AuIrPdRh	1667	576	642	606	1375
AuIrPdRu	2101	1850	643	2052	1376
AuIrPtRh	1408	126	657	1367	1386
AuIrPtRu	3197	247	658	2734	1413
AuMoNiPd	4639	2307	10317	26	11422
AuMoPdRe	1839	7092	12381	13715	11922
AuMoPdRu	5758	2487	12383	3416	11924
AuMoPtRh	920	884	12392	2743	11933
AuNiOsPd	16053	12645	10305	13316	11468
AuNiPdRu	2854	2200	10376	1138	11442
AuNiPtRe	7177	12608	10385	4154	11450
AuOsPdPt	6736	12644	14010	1581	14012
AuOsPdRe	16123	12616	14011	12137	14011
AuOsPdRh	16085	12597	14012	12866	14010
AuOsPtRh	7180	5985	13909	5919	13917
AuPdPtRe	6735	12612	13894	1603	13902
AuPdPtRu	338	718	13896	2133	13904
AuPdReRh	16079	12594	13904	11108	13980
AuPdReRu	16121	12541	13939	10269	13981
AuPdRhRu	3167	2374	13981	3898	13989
AuPtReRu	10583	8128	13950	8362	13943
AuPtRhRu	2188	1293	13957	2257	13966
CoCrFeNi	742	54	5249	8486	5961
CoCrMnNi	4040	750	10723	1637	5365
CoCrMoNb	1353	649	7884	17093	8471
CoCrMoW	1255	612	12314	6044	11907
CoCrNbW	3315	418	7899	17098	8457
CoCrPtRu	663	2443	16113	3006	16154
CoCuNiPt	126	147	10918	4986	10590
CoCuPdPt	681	14	16484	3095	16490
CoCuPdRe	17223	10094	16519	15042	16505
CoCuPtRe	5645	10092	16529	998	16484
CoCuPtRh	305	92	16530	857	16485
CoFeMnNi	2951	924	5302	2608	4791
CoIrOsPd	5532	4143	713	8808	2357
CoIrOsPt	883	3510	714	3460	2358
CoIrPdRe	5531	4142	781	8393	2403
CoIrPtRe	882	3512	791	3454	2405
CoIrPtRh	50	40	792	6375	2390
CoMoNbW	2208	7014	9008	3207	8578
CoMoOsPt	5000	11138	12397	1440	12342
CoMoPdRe	2790	8989	12408	4035	12354
CoMoPtRe	626	9366	12418	1434	12364
CoMoPtRh	128	923	12419	2985	12365
CoMoPtRu	1057	8687	12420	1792	12366
CoNiPdRe	16882	11311	10851	16378	10470
CoNiPtRe	5492	5319	10816	2249	10512
CoNiPtRh	46	112	10815	385	10513
CoOsPdRe	17224	11098	16825	16523	16820
CoOsPdRh	17103	10105	16826	13937	16821
CoOsPdRu	17249	11113	16827	16233	16818
CoOsPtRe	17240	11105	16835	3844	16829
CoOsPtRh	4092	4523	16823	2379	16830
CoOsPtRu	17275	11104	16822	2485	16831
CoPdPtRe	2600	10557	16703	192	16685
CoPdPtRh	39	18	16704	893	16684
CoPdPtRu	324	2612	16705	1982	16683
CoPdReRu	17222	10573	16714	15578	16701
CoPtReRh	4091	4524	16758	2378	16813
CoPtReRu	17231	10333	16759	2618	16799
CoPtRhRu	228	1373	16767	7714	16754
CrCuOsPd	17450	13418	15788	11896	15781
CrCuOsPt	8333	8073	15789	4978	15782
CrFeMnRe	3006	1346	6632	16545	4767
CrFeMnV	3945	178	6608	1024	4774
CrFeMnW	4518	414	6606	17253	4775
CrFeMoNi	439	2302	6604	4014	7434
CrFeMoRe	2344	787	6600	757	7438
CrFeMoV	3526	799	6620	17274	7445
CrFeMoW	5167	842	6621	6323	7446
CrFeNbW	6108	485	6677	4755	7336
CrFeNiRe	5697	3892	6682	4380	7341
CrFeNiV	549	925	6689	9122	7348
CrFeOsPd	12359	13577	6691	10643	7351
CrFePdRu	4390	2685	6692	1907	7304
CrFeReV	2425	4108	6663	885	7321
CrFeReW	2570	415	6664	5213	7322
CrFeVW	3735	238	6539	2177	7392
CrHfMoNb	675	1280	2890	2038	2892
CrHfMoTa	134	1232	2899	38	2816
CrHfMoTi	106	363	2901	1135	2818
CrHfMoW	229	1010	2903	13	2820
CrHfMoZr	1940	2576	2904	90	2821
CrHfNbTa	341	2064	2845	2106	2830
CrHfNbTi	178	836	2847	397	2832
CrHfNbW	343	1644	2849	5333	2834
CrHfNbZr	4093	1679	2850	1983	2835
CrHfTaTi	67	772	2771	248	2844
CrHfTaV	75	421	2772	1477	2845
CrHfTaW	96	1002	2773	1132	2846
CrHfTaZr	983	1944	2774	1165	2847
CrHfTiV	78	173	2779	12	2852
CrHfTiW	86	505	2780	369	2853
CrHfTiZr	623	1173	2781	371	2854
CrHfWZr	1724	1268	2784	340	2857
CrIrOsPt	2661	4387	299	4224	2455
CrIrPdRh	382	711	278	528	2443
CrIrPtRh	115	194	370	317	2423
CrIrPtRu	628	3567	371	5433	2424
CrMnMoRe	4968	3452	11227	2124	4981
CrMnMoW	3546	642	11234	2709	4989
CrMnNiRe	5102	2777	11021	3906	4954
CrMnReV	6266	2525	11445	1151	5057
CrMnReW	5152	8439	11446	4119	5058
CrMnVW	6067	392	11422	9641	5025
CrMoNbRe	337	3615	9032	5375	10177
CrMoNbTa	509	1566	9036	162	10181
CrMoNbTi	204	1541	9038	1660	10182
CrMoNbV	271	866	9039	3173	10183
CrMoNiRe	1743	1895	11019	16980	10697
CrMoReTi	87	5494	12204	1978	12186
CrMoReV	90	774	12205	2809	12187
CrMoReW	60	1286	12206	6286	12188
CrMoTaTi	68	1568	12274	256	12178
CrMoTaV	85	852	12275	229	12176
CrMoTaW	84	365	12291	218	12177
CrMoTiV	55	482	12297	79	12170
CrMoTiW	45	234	12298	486	12171
CrMoVW	64	347	12300	4809	12173
CrNbReTi	238	4366	9072	221	10072
CrNbReW	211	3433	8982	10710	10074
CrNbTaTi	123	3097	8942	113	10133
CrNbTaV	223	507	8943	198	10134
CrNbTaW	179	349	8944	2074	10135
CrNbTiV	219	487	8950	146	10140
CrNbTiW	135	556	8936	975	10141
CrNbVW	248	281	8918	10154	10143
CrNiOsPd	16938	13714	11069	12637	10687
CrNiReV	2785	3302	11057	8884	10666
CrOsPtRh	3931	7517	16093	5385	16021
CrPtRhRu	629	4385	16023	4239	15880
CrReTiV	111	7152	15852	1600	15943
CrReVW	81	391	15855	941	15946
CrTaTiV	43	430	15892	35	15816
CrTaTiW	32	408	15893	14	15815
CrTaVW	63	222	15894	449	15813
CrTiVW	88	47	15903	149	15831
CuFeOsPd	12356	12831	6745	12140	7269
CuFePdRe	12332	12820	6758	11771	7282
CuIrOsPd	7359	3621	1570	4094	2068
CuNbPdRh	2259	4407	8885	2755	10036
CuNbTiV	678	2521	8909	5826	10150
CuNiOsPd	16935	12925	10760	16358	10357
CuNiOsPt	2598	12926	10761	2452	10356
CuNiPdPt	113	12	10772	2760	10365
CuNiPdRe	16910	12945	10759	16929	10366
CuNiPtRe	2597	12947	10783	2482	10389
CuNiPtRh	54	71	10784	286	10390
CuNiPtRu	259	1642	10785	2576	10412
CuOsPdPt	6515	13410	16447	3287	16449
CuOsPtRe	17412	13421	16457	7005	16460
CuOsPtRh	3930	13422	16458	5744	16461
CuOsPtRu	10613	8116	16459	11019	16462
CuPdPtRe	6513	13409	16320	3288	16317
CuPdPtRu	664	759	16318	3181	16319
CuPdReRh	17132	13414	16311	11170	16312
CuPdRhRu	5277	2175	16330	1783	16336
CuPtReRh	3929	13425	16434	5758	16303
CuPtReRu	10609	8122	16435	4798	16304
CuPtRhRu	591	1292	16409	4663	16379
FeIrNiPd	572	662	922	891	2195
FeIrOsPd	4995	6138	934	16864	2262
FeIrPdRu	1072	832	894	2188	2224
FeMnMoRe	2651	3932	6162	402	6796
FeMnReTi	3367	2856	6409	1685	7009
FeMnReV	3368	2857	6410	1695	7010
FeMnReW	2301	8327	6411	7164	7011
FeMnVW	3972	709	6378	501	6978
FeMoNbV	4619	1575	6392	844	6992
FeMoNiPd	1008	3047	6396	1885	7030
FeMoPdRe	6371	9004	6216	10880	7089
FeMoPdRu	6336	2536	6217	648	7091
FeMoReTi	5548	3564	6177	1721	7046
FeMoReV	3950	1468	6176	2037	7047
FeMoReW	4265	3914	6174	1406	7033
FeNbTaV	4932	1161	5928	117	6959
FeNbVW	5271	1118	5938	4385	6901
FeNiPdRe	12243	15555	5876	11297	6917
FeOsPdRe	12333	15526	5951	13987	6551
FeOsPdRh	12287	15527	5952	10797	6552
FeOsPdRu	12354	15528	5953	8790	6553
FePdReRu	12331	15607	5753	14137	6627
FeReVW	4237	1016	6044	356	6475
HfMoNbTa	15	4060	3783	261	3661
HfMoNbTi	7	1005	3785	1688	3663
HfMoNbV	22	2946	3786	2061	3664
HfMoNbW	38	2873	3772	2522	3665
HfMoNbZr	274	2840	3787	1509	3666
HfMoReTi	102	1353	3340	3027	3717
HfMoTaTi	2	1038	3334	68	3639
HfMoTaV	20	2914	3335	50	3341
HfMoTaW	33	2992	3336	58	3342
HfMoTaZr	286	2925	3337	398	3343
HfMoTiV	14	739	3376	1342	3348
HfMoTiW	35	992	3410	84	3349
HfMoTiZr	117	1352	3412	769	3350
HfMoVW	59	2074	3413	254	3351
HfMoVZr	1190	2603	3414	1331	3352
HfMoWZr	1547	1846	3415	298	3353
HfNbReTa	309	1490	3397	310	3335
HfNbReTi	121	1059	3399	2983	3371
HfNbReV	127	2038	3400	4494	3339
HfNbReW	118	1355	3401	3198	3372
HfNbReZr	1673	3478	3402	421	3407
HfNbTaTi	8	1113	3221	3793	3431
HfNbTaV	5	2266	3207	358	3432
HfNbTaW	19	3228	3222	596	3433
HfNbTaZr	80	2565	3224	273	3434
HfNbTiV	4	809	3229	1710	3424
HfNbTiW	16	1262	3230	1255	3406
HfNbTiZr	57	1305	3231	2635	3390
HfNbVW	29	2195	3232	3281	3405
HfNbVZr	375	1891	3233	1653	3375
HfNbWZr	479	2005	3234	1041	3376
HfReTaTi	303	859	3501	558	3608
HfReTaV	707	737	3502	60	3607
HfReTiV	152	1656	3509	483	3581
HfReTiW	108	1754	3510	1080	3582
HfReTiZr	1385	2801	3496	315	3583
HfReVW	131	1998	3479	1079	3584
HfReWZr	1506	2743	3477	3645	3586
HfTaTiV	1	834	3530	7	3454
HfTaTiW	10	1148	3515	10	3455
HfTaTiZr	53	1167	3516	130	3456
HfTaVW	27	1433	3517	111	3442
HfTaVZr	444	1939	3518	1366	3457
HfTaWZr	505	1677	3519	15	3459
HfTiVW	37	889	3526	869	3466
HfTiWZr	284	1393	3528	484	3468
IrMoNiPt	71	419	1213	6416	1099
IrMoOsPd	7335	5433	1354	3936	1017
IrMoOsPt	1449	5899	1352	10141	931
IrMoPdPt	140	72	1391	2588	942
IrMoPtRe	296	5900	1371	9949	953
IrMoPtRh	146	242	1369	4124	954
IrMoPtRu	357	1179	1342	7032	955
IrNbPdRh	854	2288	303	2041	975
IrNiOsPd	5934	3955	419	6789	526
IrNiOsPt	409	2828	418	5583	527
IrNiPdRe	5933	3954	134	7291	599
IrNiPdRh	107	582	133	689	600
IrNiPdRu	555	817	132	1474	601
IrNiPtRe	408	2827	151	5580	609
IrNiPtRh	36	37	149	13146	597
IrNiPtRu	51	406	148	1656	610
IrOsPtRe	4507	8121	164	2561	435
IrOsPtRh	647	1294	162	13544	436
IrOsPtRu	816	4160	185	8947	437
IrPdPtRe	519	756	823	4253	477
IrPdPtRh	56	24	835	7146	490
IrPtReRh	646	1297	688	10507	721
IrPtReRu	815	4159	1772	8580	722
IrPtRhRu	93	205	1736	17516	730
MnMoNbRe	4175	4796	8211	2088	9395
MnMoNbW	2567	7638	8218	2212	9403
MnMoReV	3899	4251	8239	1077	9326
MnMoReW	782	6230	8240	731	9327
MnMoVW	1027	3273	8308	567	9313
MnNbReW	4026	4887	9571	6051	9862
MnNiPdRu	7507	3144	9844	4058	10970
MnOsPdRu	11522	16363	11632	12439	11550
MnReVW	4142	3545	11689	4350	11614
MoNbNiV	2633	3534	8493	16781	9309
MoNbReTi	44	4499	8637	161	9164
MoNbReV	52	4498	8638	2274	9165
MoNbReW	41	5520	8639	508	9166
MoNbTaTi	17	4205	8663	40	9190
MoNbTaV	24	6935	8698	507	9191
MoNbTaW	21	3704	8666	145	9192
MoNbTiV	11	240	8739	98	9140
MoNbTiW	13	4244	8740	269	9139
MoNbTiZr	197	557	8741	150	9138
MoNbVW	31	455	8742	116	9137
MoNbVZr	2611	3165	8743	147	9136
MoNbWZr	2766	6345	8744	488	9135
MoNiOsPd	16845	16686	8745	11649	9128
MoNiOsPt	2867	16685	8746	3631	9134
MoNiPdPt	70	51	8757	846	9147
MoNiPdRe	3550	9338	8758	6839	9148
MoNiPtRe	252	9431	8717	3555	9158
MoNiPtRh	69	184	8732	3759	9193
MoNiPtRu	199	5407	8702	4001	9194
MoNiReV	1780	3614	8701	17501	9242
MoOsPdPt	5001	16748	8551	2579	9213
MoOsPdRe	17020	16736	8552	10878	9214
MoOsPdRh	16985	16737	8553	12974	9215
MoOsPdRu	17040	16738	8554	5081	9216
MoOsPtRe	17030	16743	8547	11104	9224
MoOsPtRh	7050	16744	8530	13521	9225
MoOsPtRu	17064	16745	8529	9489	9226
MoPdPtRe	416	8488	8616	2559	9006
MoPdPtRh	89	360	8617	5144	9007
MoPdPtRu	441	2437	8618	441	9008
MoPdReRh	247	7372	8626	1403	9016
MoPdReRu	1596	8615	8627	15260	9017
MoPdRhRu	3383	3320	8567	3609	9059
MoPtReRh	1432	9058	8384	14640	9061
MoPtReRu	3794	16727	8385	9955	9062
MoPtRhRu	526	2345	8393	8735	9070
MoReTaW	143	2472	8452	70	8869
MoReTiV	49	4316	8458	2986	8856
MoReTiW	42	4468	8459	551	8862
MoReTiZr	578	906	8460	801	8861
MoReVW	47	4466	8461	671	8860
MoReWZr	2250	881	8448	249	8858
MoTaTiV	6	228	8327	187	8938
MoTaTiW	3	3776	8329	5	8939
MoTaTiZr	157	529	8330	2937	8925
MoTaVW	26	429	8331	11	8940
MoTaWZr	2538	2089	8333	245	8943
MoTiVW	30	153	8340	48	8950
MoTiVZr	788	510	8341	1091	8951
MoTiWZr	771	503	8342	311	8952
NbPdPtRh	353	969	9357	4611	9627
NbReTaTi	141	2971	9212	158	9542
NbReTaV	193	2097	9211	407	9543
NbReTaW	119	3034	9210	230	9544
NbReTaZr	3053	888	9208	2001	9545
NbReTiV	73	3745	9204	1919	9535
NbReTiW	48	3700	9203	2422	9517
NbReTiZr	496	1133	9202	1460	9501
NbReVW	58	3698	9216	1305	9516
NbReVZr	3255	944	9217	3440	9486
NbReWZr	3272	1195	9218	510	9487
NbTaTiV	12	243	9287	278	9710
NbTaTiW	9	7786	9288	336	9711
NbTaTiZr	94	572	9289	949	9712
NbTaVW	25	458	9290	27	9713
NbTaVZr	770	2314	9291	364	9714
NbTaWZr	768	3018	9292	93	9715
NbTiVW	28	528	9299	76	9707
NbTiVZr	515	546	9300	429	9722
NbTiWZr	373	883	9471	908	9724
NiOsPdRe	16911	17542	10046	10176	11014
NiOsPdRh	16867	17430	10047	12779	11015
NiOsPdRu	16933	17444	10048	11292	11016
NiOsPtRe	16925	17540	10055	8461	11012
NiOsPtRh	5491	7571	10056	3381	11011
NiOsPtRu	6486	7810	10057	3448	11010
NiPdPtRe	2402	17550	9913	3616	11078
NiPdPtRh	23	64	9912	1897	11079
NiPdPtRu	83	893	9911	1223	11080
NiPdReRh	16861	17420	9925	11570	11088
NiPdReRu	16909	17449	9926	11368	11089
NiPdRhRu	276	3287	9934	1121	11029
NiPtReRh	5490	7570	10038	3376	10784
NiPtReRu	6485	7812	10039	3469	10785
NiPtRhRu	95	1437	9979	13780	10793
OsPdPtRe	17368	17546	17536	8198	17536
OsPdPtRh	2777	17406	17537	4619	17537
OsPdPtRu	6492	5947	17538	9173	17538
OsPdReRh	17133	17384	17539	3435	17539
OsPdReRu	17364	17432	17540	20	17544
OsPtReRh	17153	17389	17546	14411	17547
OsPtReRu	17396	17437	17547	8387	17548
OsPtRhRu	6489	8127	17548	4052	17549
PdPtReRh	2776	17391	17542	4636	17541
PdPtReRu	6490	5948	17543	8809	17542
PdPtRhRu	120	754	17545	5461	17543
PtReRhRu	6488	8130	17549	9084	17546
ReTaTiV	237	1307	16864	105	16858
ReTaTiW	114	3297	16863	115	16853
ReTaTiZr	1631	916	16861	1400	16847
ReTaVW	164	1379	16858	973	16846
ReTaVZr	2739	933	16860	1414	16845
ReTiVW	66	5806	17334	1372	17317
ReTiWZr	761	1231	17336	347	17319
ReVWZr	6003	932	17447	1046	17447
TaTiVW	18	233	16840	47	16949
TaTiVZr	442	523	16839	566	16950
TaTiWZr	281	543	16838	627	16951

## Sheet: 4(g) Ranking index(AFLOW5)
HEAs	ERS	NMF (type 1)	NMF (type 2)	SVD (type 1)	SVD (type 2)
AlCrMoTiW	405	57974	14935	42788	59514
CoCrFeMnNi	1841	23114	4552	6478	19019
CrHfMoNbTa	196	7117	5664	5103	607
CrHfMoNbTi	257	7112	5970	4842	612
CrHfMoNbV	123	7110	5941	3937	613
CrHfMoNbW	164	7122	5939	3027	614
CrHfMoNbZr	932	7128	5984	6089	615
CrHfMoTaTi	163	7414	5654	80712	56
CrHfMoTaV	225	7405	5930	13163	36
CrHfMoTaW	115	7403	5659	13302	140
CrHfMoTaZr	1579	7402	5887	80719	108
CrHfMoTiV	66	7386	5546	21063	3987
CrHfMoTiW	76	7385	5968	11946	3986
CrHfMoTiZr	842	7384	5963	33268	3991
CrHfMoVW	242	7383	5564	3187	3992
CrHfMoVZr	1605	7382	6054	39227	4007
CrHfMoWZr	1307	7381	5981	80713	4006
CrHfNbTaTi	245	7315	5704	21352	3848
CrHfNbTaV	170	7314	5751	7442	3847
CrHfNbTaW	177	7313	5712	43574	3846
CrHfNbTiV	147	7308	5592	5603	3839
CrHfNbTiW	211	7307	5957	5523	3838
CrHfNbTiZr	882	7306	5928	11779	3837
CrHfNbVW	142	7305	5602	4312	3836
CrHfNbVZr	1116	7291	5992	8002	3849
CrHfNbWZr	1137	7290	5942	11586	3841
CrHfTaTiV	120	5660	5733	7768	3631
CrHfTaTiW	68	5659	5703	7845	3630
CrHfTaTiZr	1136	5640	5834	46413	3629
CrHfTaVW	127	5649	5749	6544	3638
CrHfTaVZr	1650	5648	5889	14134	3672
CrHfTaWZr	1583	5646	5851	10322	3671
CrHfTiVW	43	5718	5590	1883	3808
CrHfTiVZr	815	5712	5684	36761	3745
CrHfTiWZr	800	5711	5638	10443	3744
CrHfVWZr	1066	5710	5705	12102	3743
CrMoNbTaTi	80	42116	24032	80728	42746
CrMoNbTaV	40	42117	23834	9168	42795
CrMoNbTaW	64	42118	23991	11936	42813
CrMoNbTaZr	1348	42119	4762	10549	42832
CrMoNbTiV	35	42090	23710	27753	42837
CrMoNbTiW	84	42089	32757	9439	42838
CrMoNbTiZr	799	42059	4971	19561	42839
CrMoNbVW	63	42060	23693	19539	42840
CrMoNbVZr	958	42061	4949	19942	42841
CrMoNbWZr	930	42062	4946	9692	42842
CrMoTaTiV	26	42449	23946	80730	43232
CrMoTaTiW	11	42450	24027	80729	43233
CrMoTaTiZr	1382	42451	4751	80706	43234
CrMoTaVW	101	42452	23840	32106	43235
CrMoTaVZr	2221	42453	4936	7953	43236
CrMoTaWZr	1738	42454	4760	27903	43237
CrMoTiVW	4	42461	23712	2672	43200
CrMoTiVZr	744	42430	4672	12557	43201
CrMoTiWZr	713	42363	4967	17713	43202
CrMoVWZr	1006	42362	4682	8441	43203
CrNbTaTiV	90	51224	19797	80725	49657
CrNbTaTiW	100	51225	19899	44977	49658
CrNbTaTiZr	1484	51226	4774	16180	49659
CrNbTaVW	74	51227	19773	22032	49660
CrNbTaVZr	1449	51228	4828	2325	49661
CrNbTaWZr	1572	51229	4783	7589	49662
CrNbTiVW	34	51236	19565	80708	49624
CrNbTiVZr	805	51207	4709	15712	49625
CrNbTiWZr	949	51206	4962	12673	49626
CrNbVWZr	880	51205	4722	4124	49627
CrTaTiVW	8	74852	32318	22520	74794
CrTaTiVZr	1309	74853	4797	11890	74795
CrTaTiWZr	1300	74854	4771	23426	74796
CrTaVWZr	1381	74888	4826	9624	74797
CrTiVWZr	482	74892	4706	80716	74802
HfMoNbTaTi	344	706	10577	6791	4820
HfMoNbTaV	255	707	7439	8224	4821
HfMoNbTaW	302	710	17234	4771	4800
HfMoNbTaZr	332	711	10429	7794	4799
HfMoNbTiV	289	716	7922	5982	4778
HfMoNbTiW	305	717	10996	4079	4779
HfMoNbTiZr	172	700	10769	5977	4780
HfMoNbVW	306	698	7873	4155	4781
HfMoNbVZr	379	679	8390	11313	4782
HfMoNbWZr	347	697	10822	8091	4783
HfMoTaTiV	154	3656	7422	25866	5874
HfMoTaTiW	217	3660	10650	13999	5875
HfMoTaTiZr	297	3661	10375	22776	5876
HfMoTaVW	202	3662	7430	8015	5877
HfMoTaVZr	574	3663	8288	14979	5878
HfMoTaWZr	420	3665	10442	9045	5879
HfMoTiVW	184	3723	7918	2872	5886
HfMoTiVZr	352	3724	8374	13317	5887
HfMoTiWZr	285	3726	10814	14829	5888
HfMoVWZr	358	3729	8387	21429	5889
HfNbTaTiV	187	4730	7464	11953	5560
HfNbTaTiW	303	4731	10744	24552	5563
HfNbTaTiZr	224	4732	10541	12671	5566
HfNbTaVW	223	4733	7472	18134	5547
HfNbTaVZr	361	4754	8228	9797	5546
HfNbTaWZr	299	4757	10562	9456	5544
HfNbTiVW	279	4785	7909	7521	5539
HfNbTiVZr	246	4778	8310	10075	5540
HfNbTiWZr	210	4786	10844	7134	5541
HfNbVWZr	316	4788	8329	12619	5542
HfTaTiVW	93	3159	7460	13628	3956
HfTaTiVZr	378	3160	8354	2140	3957
HfTaTiWZr	265	3161	10552	17677	3958
HfTaVWZr	363	3139	8222	2413	3959
HfTiVWZr	89	3146	8104	10481	3953
MoNbReTaW	116	44820	1917	10775	45161
MoNbTaTiV	77	45168	26417	23009	45442
MoNbTaTiW	110	45169	26545	10019	45443
MoNbTaTiZr	201	45170	10803	7026	45444
MoNbTaVW	81	45171	26383	6976	45445
MoNbTaVZr	437	45172	6485	9646	45446
MoNbTaWZr	362	45173	12725	5475	45447
MoNbTiVW	82	45180	26106	16646	45454
MoNbTiVZr	232	45181	7018	15895	45455
MoNbTiWZr	52	45152	11490	3246	45456
MoNbVWZr	204	45151	6990	9086	45457
MoTaTiVW	24	38634	37618	17365	43449
MoTaTiVZr	430	38635	6467	11261	43450
MoTaTiWZr	237	38636	11062	29448	43451
MoTaVWZr	429	38637	6480	3886	43452
MoTiVWZr	146	38642	7014	80702	43457
NbReTaTiV	41	46193	1610	11423	47004
NbTaTiVW	56	45859	26291	10106	46881
NbTaTiVZr	264	45860	6537	27163	46882
NbTaTiWZr	221	45861	11199	11846	46883
NbTaVWZr	286	45862	6552	9044	46884
NbTiVWZr	73	45867	7008	2773	46889
TaTiVWZr	118	78974	6534	7606	79357

## Sheet: 4(h) Ranking index(LTVC5)
HEAs	ERS	NMF (type 1)	NMF (type 2)	SVD (type 1)	SVD (type 2)
AlCrMoTiW	157	14935	57974	42788	59514
CoCrFeMnNi	1439	4552	23114	6478	19019
CrHfMoNbTa	67	5664	7117	5103	607
CrHfMoNbTi	35	5970	7112	4842	612
CrHfMoNbW	62	5939	7122	3027	614
CrHfMoNbZr	253	5984	7128	6089	615
CrHfMoTaTi	31	5654	7414	80712	56
CrHfMoTaW	58	5659	7403	13302	140
CrHfMoTaZr	275	5887	7402	80719	108
CrHfMoTiW	26	5968	7385	11946	3986
CrHfMoTiZr	176	5963	7384	33268	3991
CrHfMoVW	181	5564	7383	3187	3992
CrHfMoWZr	262	5981	7381	80713	4006
CrHfNbTaTi	22	5704	7315	21352	3848
CrHfNbTaW	48	5712	7313	43574	3846
CrHfNbTiW	24	5957	7307	5523	3838
CrHfNbTiZr	189	5928	7306	11779	3837
CrHfNbVW	170	5602	7305	4312	3836
CrHfNbWZr	272	5942	7290	11586	3841
CrHfTaTiV	42	5733	5660	7768	3631
CrHfTaTiW	33	5703	5659	7845	3630
CrHfTaTiZr	203	5834	5640	46413	3629
CrHfTaVW	96	5749	5649	6544	3638
CrHfTaWZr	265	5851	5646	10322	3671
CrHfTiVW	80	5590	5718	1883	3808
CrHfTiWZr	236	5638	5711	10443	3744
CrMoNbTaTi	55	24032	42116	80728	42746
CrMoNbTaV	77	23834	42117	9168	42795
CrMoNbTiV	41	23710	42090	27753	42837
CrMoNbTiW	54	32757	42089	9439	42838
CrMoNbTiZr	1099	4971	42059	19561	42839
CrMoNbVW	81	23693	42060	19539	42840
CrMoTaTiV	47	23946	42449	80730	43232
CrMoTaTiW	36	24027	42450	80729	43233
CrMoTaVW	57	23840	42452	32106	43235
CrMoTiVW	38	23712	42461	2672	43200
CrNbTaTiV	50	19797	51224	80725	49657
CrNbTaTiW	39	19899	51225	44977	49658
CrNbTaTiZr	1478	4774	51226	16180	49659
CrNbTaVW	63	19773	51227	22032	49660
CrNbTiVW	52	19565	51236	80708	49624
CrTaTiVW	37	32318	74852	22520	74794
HfMoNbTaTi	14	10577	706	6791	4820
HfMoNbTaV	46	7439	707	8224	4821
HfMoNbTaW	19	17234	710	4771	4800
HfMoNbTaZr	69	10429	711	7794	4799
HfMoNbTiV	13	7922	716	5982	4778
HfMoNbTiW	6	10996	717	4079	4779
HfMoNbTiZr	15	10769	700	5977	4780
HfMoNbVW	40	7873	698	4155	4781
HfMoNbVZr	101	8390	679	11313	4782
HfMoNbWZr	43	10822	697	8091	4783
HfMoTaTiV	18	7422	3656	25866	5874
HfMoTaTiW	11	10650	3660	13999	5875
HfMoTaTiZr	44	10375	3661	22776	5876
HfMoTaVW	49	7430	3662	8015	5877
HfMoTaVZr	163	8288	3663	14979	5878
HfMoTaWZr	60	10442	3665	9045	5879
HfMoTiVW	20	7918	3723	2872	5886
HfMoTiVZr	105	8374	3724	13317	5887
HfMoTiWZr	30	10814	3726	14829	5888
HfMoVWZr	246	8387	3729	21429	5889
HfNbTaTiV	3	7464	4730	11953	5560
HfNbTaTiW	2	10744	4731	24552	5563
HfNbTaTiZr	7	10541	4732	12671	5566
HfNbTaVW	10	7472	4733	18134	5547
HfNbTaVZr	71	8228	4754	9797	5546
HfNbTaWZr	27	10562	4757	9456	5544
HfNbTiVW	5	7909	4785	7521	5539
HfNbTiVZr	79	8310	4778	10075	5540
HfNbTiWZr	28	10844	4786	7134	5541
HfNbVWZr	194	8329	4788	12619	5542
HfTaTiVW	4	7460	3159	13628	3956
HfTaTiWZr	32	10552	3161	17677	3958
HfTaVWZr	197	8222	3139	2413	3959
MoNbReTaW	147	1917	44820	10775	45161
MoNbTaTiV	12	26417	45168	23009	45442
MoNbTaTiW	34	26545	45169	10019	45443
MoNbTaTiZr	156	10803	45170	7026	45444
MoNbTaVW	21	26383	45171	6976	45445
MoNbTaWZr	228	12725	45173	5475	45447
MoNbTiVW	8	26106	45180	16646	45454
MoNbTiVZr	134	7018	45181	15895	45455
MoNbTiWZr	95	11490	45152	3246	45456
MoTaTiVW	17	37618	38634	17365	43449
MoTaTiVZr	269	6467	38635	11261	43450
MoTaTiWZr	117	11062	38636	29448	43451
NbReTaTiV	56	1610	46193	11423	47004
NbTaTiVW	9	26291	45859	10106	46881
NbTaTiWZr	116	11199	45861	11846	46883
NbTiVWZr	264	7008	45867	2773	46889
