# Supplementary material for: Evidence-based recommender system for high-entropy alloys
Source: Nat Comput Sci. 2021 Jul 19;1(7):470–8. doi: 10.1038/s43588-021-00097-w (PMC10766533; doi:10.1038/s43588-021-00097-w)
Supplement: Supplementary file 5 — Statistical Source Data and unprocessed figures. [file 43588_2021_97_MOESM5_ESM.zip]

Archive with 12 entries (11 files):
- Figure_5/
- __MACOSX/._Figure_5
- Figure_5/Figure_5d.pdf
- __MACOSX/Figure_5/._Figure_5d.pdf
- Figure_5/Figure_5c.pdf
- __MACOSX/Figure_5/._Figure_5c.pdf
- Figure_5/Figure_5b.pdf
- __MACOSX/Figure_5/._Figure_5b.pdf
- Figure_5/Figure_5a.pdf
- __MACOSX/Figure_5/._Figure_5a.pdf
- Figure_5/Figure_5a.xlsx
- __MACOSX/Figure_5/._Figure_5a.xlsx
