# Supplementary material for: Evidence-based recommender system for high-entropy alloys
Source: Nat Comput Sci. 2021 Jul 19;1(7):470–8. doi: 10.1038/s43588-021-00097-w (PMC10766533; doi:10.1038/s43588-021-00097-w)
Supplement: Supplementary file 5 — Statistical Source Data and unprocessed figures. [file 43588_2021_97_MOESM5_ESM.zip › Figure_5/Figure_5a.xlsx]

## Sheet: 5 (a) Recommndation list
Quaternary alloys	m({HEA})	m({not_HEA})	m({HEA,not_HEA})
MnFeCoTi	0.145659	0.318205	0.536136
MnFeCoV	0.318338	0.352635	0.329027
MnFeCoCr	0.453984	0.333826	0.21219
MnFeCoNi	0.602492	0.192815	0.204693
MnFeCoCu	0.380183	0.442249	0.177568
